# Supplementary material for: Effects of Host-Adaptive Mutations on Hop Stunt Viroid Pathogenicity and Small RNA Biogenesis
Source: Int J Mol Sci. 2020 Oct 6;21(19):7383. doi: 10.3390/ijms21197383 (PMC7582576; doi:10.3390/ijms21197383)
Supplement: Supplementary file 1 [file ijms-21-07383-s001.zip]

Archive with 7 entries (6 files):
- Supplementary files/
- Supplementary files/Supplementary figures1-5.docx
- Supplementary files/Table S1 and S2.docx
- Supplementary files/Table S3 HSVd-h sRNAs.xlsx
- Supplementary files/Table S4 Predicted targets of sRNAs of HSVd-g54.xlsx
- Supplementary files/Table S5 HSVd-g54 sRNAs.xlsx
- Supplementary files/Table S6 Predicted targets of sRNAs of HSVd-h.xlsx
