# Supplementary material for: Effects of Host-Adaptive Mutations on Hop Stunt Viroid Pathogenicity and Small RNA Biogenesis
Source: Int J Mol Sci. 2020 Oct 6;21(19):7383. doi: 10.3390/ijms21197383 (PMC7582576; doi:10.3390/ijms21197383)
Supplement: Supplementary file 1 [file ijms-21-07383-s001.zip › Supplementary files/Table S3 HSVd-h sRNAs.xlsx]

## Sheet: +21nt
5'-Position	Sequences*	Reads no.	RPM#
1	CTGGGGAATTCTCGAGTTGCC	55	5.48902		*the sRNAs containing adaptive mutations (in red color) are marked using yellow background
2	TGGGGAATTCTCGAGTTGCCG	41	4.09182		#reads per million
6	GAATTCTCGAGTTGCCGCAAA	1	0.0998004
8	ATTCTCGAGTTGCCGCAAAAG	2	0.199601
9	TTCTCGAGTTGCCGCAAAAGG	7	0.698603
10	TCTCGAGTTGCCGCAAAAGGC	2	0.199601
11	CTCGAGTTGCCGCAAAAGGCA	2	0.199601
20	CCGCAAAAGGCAAGCAAAGAA	1	0.0998004
21	CGCAAAAGGCAAGCAAAGAAA	1	0.0998004
23	CAAAAGGCAAGCAAAGAAAAA	2	0.199601
26	AAGGCAAGCAAAGAAAAAACA	1	0.0998004
29	GCAAGCAAAGAAAAAACAAGG	1	0.0998004
30	CAAGCAAAGAAAAAACAAGGC	8	0.798403
34	CAAAGAAAAAACAAGGCAGGA	27	2.69461
35	AAAGAAAAAACAAGGCAGGAA	1	0.0998004
36	AAGAAAAAACAAGGCAGGAAG	1	0.0998004
37	AGAAAAAACAAGGCAGGAAGG	1	0.0998004
40	AAAAACAAGGCAGGAAGGTAC	4	0.399202
41	AAAACAAGGCAGGAAGGTACT	5	0.499002
42	AAACAAGGCAGGAAGGTACTT	4	0.399202
43	AACAAGGCAGGAAGGTACTTA	4	0.399202
44	ACAAGGCAGGAAGGTACTTAC	2	0.199601
45	CAAGGCAGGAAGGTACTTACC	107	10.6786
46	AAGGCAGGAAGGTACTTACCT	1	0.0998004
47	AGGCAGGAAGGTACTTACCTG	3	0.299401
50	CAGGAAGGTACTTACCTGAGA	7	0.698603
51	AGGAAGGTACTTACCTGAGAA	5	0.499002
54	AAGGTACTTACCTGAGAAAGG	8	0.798403
55	AGGTACTTACCTGAGAAAGGA	5	0.499002
56	GGTACTTACCTGAGAAAGGAG	2	0.199601
60	CTTACCTGAGAAAGGAGCCCC	14	1.39721
61	TTACCTGAGAAAGGAGCCCCG	11	1.0978
62	TACCTGAGAAAGGAGCCCCGG	2	0.199601
64	CCTGAGAAAGGAGCCCCGGGG	4	0.399202
65	CTGAGAAAGGAGCCCCGGGGC	75	7.48503
66	TGAGAAAGGAGCCCCGGGGCA	41	4.09182
71	AAGGAGCCCCGGGGCAACTCT	1	0.0998004
75	AGCCCCGGGGCAACTCTTCTC	9	0.898204
77	CCCCGGGGCAACTCTTCTCAG	99	9.88024
78	CCCGGGGCAACTCTTCTCAGA	807	80.5389
79	CCGGGGCAACTCTTCTCAGAA	217	21.6567
80	CGGGGCAACTCTTCTCAGAAT	376	37.525
81	GGGGCAACTCTTCTCAGAATC	1	0.0998004
84	GCAACTCTTCTCAGAATCCAG	3	0.299401
85	CAACTCTTCTCAGAATCCAGC	174	17.3653
86	AACTCTTCTCAGAATCCAGCG	3	0.299401
87	ACTCTTCTCAGAATCCAGCGA	4	0.399202
88	CTCTTCTCAGAATCCAGCGAG	9	0.898204
89	TCTTCTCAGAATCCAGCGAGA	6	0.598802
91	TTCTCAGAATCCAGCGAGAGG	1	0.0998004
92	TCTCAGAATCCAGCGAGAGGC	2	0.199601
93	CTCAGAATCCAGCGAGAGGCG	18	1.79641
94	TCAGAATCCAGCGAGAGGCGT	99	9.88024
95	CAGAATCCAGCGAGAGGCGTG	183	18.2635
96	AGAATCCAGCGAGAGGCGTGG	19	1.89621
100	TCCAGCGAGAGGCGTGGAGAG	1	0.0998004
101	CCAGCGAGAGGCGTGGAGAGA	37	3.69261
102	CAGCGAGAGGCGTGGAGAGAG	156	15.5689
103	AGCGAGAGGCGTGGAGAGAGG	4	0.399202
105	CGAGAGGCGTGGAGAGAGGGC	12	1.1976
107	AGAGGCGTGGAGAGAGGGCCG	2	0.199601
112	CGTGGAGAGAGGGCCGCGGTG	27	2.69461
113	GTGGAGAGAGGGCCGCGGTGC	2	0.199601
114	TGGAGAGAGGGCCGCGGTGCT	20	1.99601
118	GAGAGGGCCGCGGTGCTCTGG	1	0.0998004
120	GAGGGCCGCGGTGCTCTGGAG	2	0.199601
121	AGGGCCGCGGTGCTCTGGAGT	18	1.79641
123	GGCCGCGGTGCTCTGGAGTAG	1	0.0998004
124	GCCGCGGTGCTCTGGAGTAGA	4	0.399202
125	CCGCGGTGCTCTGGAGTAGAG	1870	186.627
126	CGCGGTGCTCTGGAGTAGAGG	2178	217.365
127	GCGGTGCTCTGGAGTAGAGGC	16	1.59681
128	CGGTGCTCTGGAGTAGAGGCT	712	71.0579
129	GGTGCTCTGGAGTAGAGGCTC	3	0.299401
130	GTGCTCTGGAGTAGAGGCTCT	125	12.475
131	TGCTCTGGAGTAGAGGCTCTG	363	36.2275
132	GCTCTGGAGTAGAGGCTCTGC	8	0.798403
133	CTCTGGAGTAGAGGCTCTGCC	448	44.7106
134	TCTGGAGTAGAGGCTCTGCCT	161	16.0679
135	CTGGAGTAGAGGCTCTGCCTT	473	47.2056
136	TGGAGTAGAGGCTCTGCCTTC	528	52.6946
137	GGAGTAGAGGCTCTGCCTTCG	9	0.898204
138	GAGTAGAGGCTCTGCCTTCGA	4	0.399202
145	GGCTCTGCCTTCGAAACACCA	1	0.0998004
147	CTCTGCCTTCGAAACACCATC	631	62.9741
148	TCTGCCTTCGAAACACCATCG	134	13.3733
149	CTGCCTTCGAAACACCATCGA	140	13.9721
152	CCTTCGAAACACCATCGATCG	1	0.0998004
153	CTTCGAAACACCATCGATCGT	2	0.199601
154	TTCGAAACACCATCGATCGTC	14	1.39721
155	TCGAAACACCATCGATCGTCC	371	37.0259
156	CGAAACACCATCGATCGTCCC	441	44.012
157	GAAACACCATCGATCGTCCCT	21	2.09581
158	AAACACCATCGATCGTCCCTT	74	7.38523
159	AACACCATCGATCGTCCCTTC	94	9.38124
160	ACACCATCGATCGTCCCTTCT	82	8.18363
161	CACCATCGATCGTCCCTTCTT	185	18.4631
162	ACCATCGATCGTCCCTTCTTC	12	1.1976
163	CCATCGATCGTCCCTTCTTCT	345	34.4311
164	CATCGATCGTCCCTTCTTCTT	146	14.5709
165	ATCGATCGTCCCTTCTTCTTT	62	6.18762
166	TCGATCGTCCCTTCTTCTTTA	10	0.998004
167	CGATCGTCCCTTCTTCTTTAC	3	0.299401
169	ATCGTCCCTTCTTCTTTACCT	1	0.0998004
170	TCGTCCCTTCTTCTTTACCTT	36	3.59281
171	CGTCCCTTCTTCTTTACCTTC	43	4.29142
173	TCCCTTCTTCTTTACCTTCTC	2	0.199601
174	CCCTTCTTCTTTACCTTCTCC	3	0.299401
175	CCTTCTTCTTTACCTTCTCCT	2	0.199601
176	CTTCTTCTTTACCTTCTCCTG	26	2.59481
177	TTCTTCTTTACCTTCTCCTGG	3	0.299401
178	TCTTCTTTACCTTCTCCTGGC	3	0.299401
179	CTTCTTTACCTTCTCCTGGCT	39	3.89222
180	TTCTTTACCTTCTCCTGGCTC	10	0.998004
181	TCTTTACCTTCTCCTGGCTCT	31	3.09381
182	CTTTACCTTCTCCTGGCTCTT	48	4.79042
183	TTTACCTTCTCCTGGCTCTTC	57	5.68862
184	TTACCTTCTCCTGGCTCTTCC	153	15.2695
185	TACCTTCTCCTGGCTCTTCCG	119	11.8762
186	ACCTTCTCCTGGCTCTTCCGA	1	0.0998004
187	CCTTCTCCTGGCTCTTCCGAT	16	1.59681
188	CTTCTCCTGGCTCTTCCGATG	17	1.69661
189	TTCTCCTGGCTCTTCCGATGA	27	2.69461
190	TCTCCTGGCTCTTCCGATGAG	13	1.29741
191	CTCCTGGCTCTTCCGATGAGA	224	22.3553
192	TCCTGGCTCTTCCGATGAGAC	44	4.39122
193	CCTGGCTCTTCCGATGAGACG	150	14.9701
194	CTGGCTCTTCCGATGAGACGC	485	48.4032
195	TGGCTCTTCCGATGAGACGCG	82	8.18363
196	GGCTCTTCCGATGAGACGCGA	3	0.299401
198	CTCTTCCGATGAGACGCGACC	722	72.0559
199	TCTTCCGATGAGACGCGACCG	131	13.0739
200	CTTCCGATGAGACGCGACCGG	555	55.3892
201	TTCCGATGAGACGCGACCGGT	153	15.2695
202	TCCGATGAGACGCGACCGGTG	9	0.898204
203	CCGATGAGACGCGACCGGTGG	67	6.68663
204	CGATGAGACGCGACCGGTGGC	124	12.3752
205	GATGAGACGCGACCGGTGGCA	2	0.199601
206	ATGAGACGCGACCGGTGGCAT	1	0.0998004
207	TGAGACGCGACCGGTGGCATC	221	22.0559
208	GAGACGCGACCGGTGGCATCA	1	0.0998004
209	AGACGCGACCGGTGGCATCAC	2	0.199601
210	GACGCGACCGGTGGCATCACC	1	0.0998004
212	CGCGACCGGTGGCATCACCTC	56	5.58882
214	CGACCGGTGGCATCACCTCTC	4	0.399202
218	CGGTGGCATCACCTCTCGGTT	7	0.698603
219	GGTGGCATCACCTCTCGGTTC	3	0.299401
220	GTGGCATCACCTCTCGGTTCG	10	0.998004
221	TGGCATCACCTCTCGGTTCGT	99	9.88024
223	GCATCACCTCTCGGTTCGTCC	2	0.199601
224	CATCACCTCTCGGTTCGTCCC	35	3.49301
225	ATCACCTCTCGGTTCGTCCCA	8	0.798403
226	TCACCTCTCGGTTCGTCCCAA	16	1.59681
227	CACCTCTCGGTTCGTCCCAAC	17	1.69661
228	ACCTCTCGGTTCGTCCCAACC	1	0.0998004
229	CCTCTCGGTTCGTCCCAACCT	27	2.69461
230	CTCTCGGTTCGTCCCAACCTG	259	25.8483
231	TCTCGGTTCGTCCCAACCTGC	966	96.4072
232	CTCGGTTCGTCCCAACCTGCT	76	7.58483
233	TCGGTTCGTCCCAACCTGCTT	41	4.09182
234	CGGTTCGTCCCAACCTGCTTT	37	3.69261
235	GGTTCGTCCCAACCTGCTTTT	2	0.199601
236	GTTCGTCCCAACCTGCTTTTT	25	2.49501
237	TTCGTCCCAACCTGCTTTTTG	63	6.28743
238	TCGTCCCAACCTGCTTTTTGT	24	2.39521
239	CGTCCCAACCTGCTTTTTGTC	23	2.29541
240	GTCCCAACCTGCTTTTTGTCT	2	0.199601
241	TCCCAACCTGCTTTTTGTCTA	17	1.69661
242	CCCAACCTGCTTTTTGTCTAT	5	0.499002
243	CCAACCTGCTTTTTGTCTATC	73	7.28543
244	CAACCTGCTTTTTGTCTATCT	32	3.19361
245	AACCTGCTTTTTGTCTATCTG	25	2.49501
246	ACCTGCTTTTTGTCTATCTGA	6	0.598802
247	CCTGCTTTTTGTCTATCTGAG	47	4.69062
248	CTGCTTTTTGTCTATCTGAGC	845	84.3313
249	TGCTTTTTGTCTATCTGAGCC	4	0.399202
250	GCTTTTTGTCTATCTGAGCCT	7	0.698603
251	CTTTTTGTCTATCTGAGCCTC	165	16.4671
252	TTTTTGTCTATCTGAGCCTCT	179	17.8643
253	TTTTGTCTATCTGAGCCTCTG	90	8.98204
254	TTTGTCTATCTGAGCCTCTGC	246	24.5509
255	TTGTCTATCTGAGCCTCTGCC	157	15.6687
256	TGTCTATCTGAGCCTCTGCCG	36	3.59281
258	TCTATCTGAGCCTCTGCCGCG	192	19.1617
259	CTATCTGAGCCTCTGCCGCGG	271	27.0459
260	TATCTGAGCCTCTGCCGCGGA	152	15.1697
262	TCTGAGCCTCTGCCGCGGAAC	68	6.78643
263	CTGAGCCTCTGCCGCGGAACC	23	2.29541
264	TGAGCCTCTGCCGCGGAACCT	70	6.98603
266	AGCCTCTGCCGCGGAACCTCT	1	0.0998004
268	CCTCTGCCGCGGAACCTCTCT	54	5.38922
269	CTCTGCCGCGGAACCTCTCTT	22	2.19561
270	TCTGCCGCGGAACCTCTCTTG	134	13.3733
271	CTGCCGCGGAACCTCTCTTGA	18	1.79641
272	TGCCGCGGAACCTCTCTTGAG	14	1.39721
274	CCGCGGAACCTCTCTTGAGCC	593	59.1816
275	CGCGGAACCTCTCTTGAGCCC	339	33.8323
276	GCGGAACCTCTCTTGAGCCCC	7	0.698603
277	CGGAACCTCTCTTGAGCCCCT	229	22.8543
279	GAACCTCTCTTGAGCCCCTCG	2	0.199601
280	AACCTCTCTTGAGCCCCTCGG	3	0.299401
281	ACCTCTCTTGAGCCCCTCGGG	6	0.598802
282	CCTCTCTTGAGCCCCTCGGGG	2	0.199601
285	CTCTTGAGCCCCTCGGGGAAT	2	0.199601
291	AGCCCCTCGGGGAATTCTCGA	1	0.0998004
293	CCCCTCGGGGAATTCTCGAGT	8	0.798403
294	CCCTCGGGGAATTCTCGAGTT	171	17.0659
295	CCTCGGGGAATTCTCGAGTTG	50	4.99002
296	CTCGGGGAATTCTCGAGTTGC	29	2.89421
297	TCGGGGAATTCTCGAGTTGCC	691	68.9621

## Sheet: +22nt
5'-Position	Sequences*	Reads no.	RPM#
1	CTGGGGAATTCTCGAGTTGCCG	312	31.1377		*the sRNAs containing adaptive mutations (in red color) are marked using yellow background
2	TGGGGAATTCTCGAGTTGCCGC	8	0.798403		#reads per million
3	GGGGAATTCTCGAGTTGCCGCA	1	0.0998004
6	GAATTCTCGAGTTGCCGCAAAA	1	0.0998004
7	AATTCTCGAGTTGCCGCAAAAG	3	0.299401
8	ATTCTCGAGTTGCCGCAAAAGG	2	0.199601
9	TTCTCGAGTTGCCGCAAAAGGC	1	0.0998004
20	CCGCAAAAGGCAAGCAAAGAAA	1	0.0998004
21	CGCAAAAGGCAAGCAAAGAAAA	3	0.299401
23	CAAAAGGCAAGCAAAGAAAAAA	2	0.199601
26	AAGGCAAGCAAAGAAAAAACAA	1	0.0998004
30	CAAGCAAAGAAAAAACAAGGCA	5	0.499002
31	AAGCAAAGAAAAAACAAGGCAG	1	0.0998004
34	CAAAGAAAAAACAAGGCAGGAA	5	0.499002
35	AAAGAAAAAACAAGGCAGGAAG	3	0.299401
39	AAAAAACAAGGCAGGAAGGTAC	1	0.0998004
40	AAAAACAAGGCAGGAAGGTACT	2	0.199601
41	AAAACAAGGCAGGAAGGTACTT	21	2.09581
42	AAACAAGGCAGGAAGGTACTTA	3	0.299401
45	CAAGGCAGGAAGGTACTTACCT	8	0.798403
47	AGGCAGGAAGGTACTTACCTGA	1	0.0998004
51	AGGAAGGTACTTACCTGAGAAA	2	0.199601
53	GAAGGTACTTACCTGAGAAAGG	1	0.0998004
54	AAGGTACTTACCTGAGAAAGGA	4	0.399202
56	GGTACTTACCTGAGAAAGGAGC	1	0.0998004
58	TACTTACCTGAGAAAGGAGCCC	2	0.199601
60	CTTACCTGAGAAAGGAGCCCCG	9	0.898204
61	TTACCTGAGAAAGGAGCCCCGG	35	3.49301
64	CCTGAGAAAGGAGCCCCGGGGC	5	0.499002
65	CTGAGAAAGGAGCCCCGGGGCA	36	3.59281
66	TGAGAAAGGAGCCCCGGGGCAA	21	2.09581
72	AGGAGCCCCGGGGCAACTCTTC	1	0.0998004
75	AGCCCCGGGGCAACTCTTCTCA	1	0.0998004
76	GCCCCGGGGCAACTCTTCTCAG	1	0.0998004
77	CCCCGGGGCAACTCTTCTCAGA	360	35.9281
78	CCCGGGGCAACTCTTCTCAGAA	14	1.39721
79	CCGGGGCAACTCTTCTCAGAAT	182	18.1637
80	CGGGGCAACTCTTCTCAGAATC	843	84.1317
83	GGCAACTCTTCTCAGAATCCAG	1	0.0998004
84	GCAACTCTTCTCAGAATCCAGC	3	0.299401
85	CAACTCTTCTCAGAATCCAGCG	130	12.9741
86	AACTCTTCTCAGAATCCAGCGA	8	0.798403
87	ACTCTTCTCAGAATCCAGCGAG	2	0.199601
88	CTCTTCTCAGAATCCAGCGAGA	48	4.79042
91	TTCTCAGAATCCAGCGAGAGGC	2	0.199601
92	TCTCAGAATCCAGCGAGAGGCG	2	0.199601
93	CTCAGAATCCAGCGAGAGGCGT	250	24.9501
94	TCAGAATCCAGCGAGAGGCGTG	178	17.7645
95	CAGAATCCAGCGAGAGGCGTGG	47	4.69062
99	ATCCAGCGAGAGGCGTGGAGAG	1	0.0998004
101	CCAGCGAGAGGCGTGGAGAGAG	28	2.79441
102	CAGCGAGAGGCGTGGAGAGAGG	76	7.58483
103	AGCGAGAGGCGTGGAGAGAGGG	1	0.0998004
105	CGAGAGGCGTGGAGAGAGGGCC	3	0.299401
107	AGAGGCGTGGAGAGAGGGCCGC	1	0.0998004
112	CGTGGAGAGAGGGCCGCGGTGC	46	4.59082
114	TGGAGAGAGGGCCGCGGTGCTC	20	1.99601
117	AGAGAGGGCCGCGGTGCTCTGG	5	0.499002
120	GAGGGCCGCGGTGCTCTGGAGT	9	0.898204
121	AGGGCCGCGGTGCTCTGGAGTA	1	0.0998004
125	CCGCGGTGCTCTGGAGTAGAGG	787	78.5429
126	CGCGGTGCTCTGGAGTAGAGGC	1143	114.072
127	GCGGTGCTCTGGAGTAGAGGCT	7	0.698603
128	CGGTGCTCTGGAGTAGAGGCTC	539	53.7924
129	GGTGCTCTGGAGTAGAGGCTCT	11	1.0978
130	GTGCTCTGGAGTAGAGGCTCTG	51	5.08982
131	TGCTCTGGAGTAGAGGCTCTGC	129	12.8743
132	GCTCTGGAGTAGAGGCTCTGCC	1	0.0998004
133	CTCTGGAGTAGAGGCTCTGCCT	67	6.68663
134	TCTGGAGTAGAGGCTCTGCCTT	223	22.2555
135	CTGGAGTAGAGGCTCTGCCTTC	1267	126.447
136	TGGAGTAGAGGCTCTGCCTTCG	197	19.6607
137	GGAGTAGAGGCTCTGCCTTCGA	2	0.199601
144	AGGCTCTGCCTTCGAAACACCA	2	0.199601
146	GCTCTGCCTTCGAAACACCATC	3	0.299401
147	CTCTGCCTTCGAAACACCATCG	156	15.5689
148	TCTGCCTTCGAAACACCATCGA	72	7.18563
149	CTGCCTTCGAAACACCATCGAT	9	0.898204
150	TGCCTTCGAAACACCATCGATC	1	0.0998004
152	CCTTCGAAACACCATCGATCGT	1	0.0998004
153	CTTCGAAACACCATCGATCGTC	16	1.59681
154	TTCGAAACACCATCGATCGTCC	65	6.48703
155	TCGAAACACCATCGATCGTCCC	50	4.99002
156	CGAAACACCATCGATCGTCCCT	173	17.2655
157	GAAACACCATCGATCGTCCCTT	79	7.88423
158	AAACACCATCGATCGTCCCTTC	36	3.59281
159	AACACCATCGATCGTCCCTTCT	10	0.998004
160	ACACCATCGATCGTCCCTTCTT	58	5.78842
161	CACCATCGATCGTCCCTTCTTC	65	6.48703
162	ACCATCGATCGTCCCTTCTTCT	5	0.499002
163	CCATCGATCGTCCCTTCTTCTT	160	15.9681
164	CATCGATCGTCCCTTCTTCTTT	101	10.0798
165	ATCGATCGTCCCTTCTTCTTTA	25	2.49501
166	TCGATCGTCCCTTCTTCTTTAC	1	0.0998004
167	CGATCGTCCCTTCTTCTTTACC	6	0.598802
169	ATCGTCCCTTCTTCTTTACCTT	3	0.299401
170	TCGTCCCTTCTTCTTTACCTTC	20	1.99601
171	CGTCCCTTCTTCTTTACCTTCT	19	1.89621
172	GTCCCTTCTTCTTTACCTTCTC	2	0.199601
173	TCCCTTCTTCTTTACCTTCTCC	1	0.0998004
175	CCTTCTTCTTTACCTTCTCCTG	7	0.698603
176	CTTCTTCTTTACCTTCTCCTGG	3	0.299401
177	TTCTTCTTTACCTTCTCCTGGC	3	0.299401
179	CTTCTTTACCTTCTCCTGGCTC	6	0.598802
180	TTCTTTACCTTCTCCTGGCTCT	16	1.59681
181	TCTTTACCTTCTCCTGGCTCTT	4	0.399202
182	CTTTACCTTCTCCTGGCTCTTC	54	5.38922
183	TTTACCTTCTCCTGGCTCTTCC	136	13.5729
184	TTACCTTCTCCTGGCTCTTCCG	43	4.29142
185	TACCTTCTCCTGGCTCTTCCGA	12	1.1976
187	CCTTCTCCTGGCTCTTCCGATG	8	0.798403
188	CTTCTCCTGGCTCTTCCGATGA	14	1.39721
189	TTCTCCTGGCTCTTCCGATGAG	28	2.79441
190	TCTCCTGGCTCTTCCGATGAGA	1	0.0998004
191	CTCCTGGCTCTTCCGATGAGAC	18	1.79641
192	TCCTGGCTCTTCCGATGAGACG	32	3.19361
193	CCTGGCTCTTCCGATGAGACGC	152	15.1697
194	CTGGCTCTTCCGATGAGACGCG	72	7.18563
195	TGGCTCTTCCGATGAGACGCGA	87	8.68263
197	GCTCTTCCGATGAGACGCGACC	1	0.0998004
198	CTCTTCCGATGAGACGCGACCG	119	11.8762
199	TCTTCCGATGAGACGCGACCGG	33	3.29341
200	CTTCCGATGAGACGCGACCGGT	299	29.8403
201	TTCCGATGAGACGCGACCGGTG	8	0.798403
202	TCCGATGAGACGCGACCGGTGG	5	0.499002
203	CCGATGAGACGCGACCGGTGGC	8	0.798403
204	CGATGAGACGCGACCGGTGGCA	124	12.3752
206	ATGAGACGCGACCGGTGGCATC	27	2.69461
207	TGAGACGCGACCGGTGGCATCA	5	0.499002
209	AGACGCGACCGGTGGCATCACC	1	0.0998004
211	ACGCGACCGGTGGCATCACCTC	1	0.0998004
212	CGCGACCGGTGGCATCACCTCT	384	38.3234
218	CGGTGGCATCACCTCTCGGTTC	34	3.39321
220	GTGGCATCACCTCTCGGTTCGT	4	0.399202
221	TGGCATCACCTCTCGGTTCGTC	2	0.199601
224	CATCACCTCTCGGTTCGTCCCA	28	2.79441
225	ATCACCTCTCGGTTCGTCCCAA	11	1.0978
226	TCACCTCTCGGTTCGTCCCAAC	34	3.39321
227	CACCTCTCGGTTCGTCCCAACC	9	0.898204
228	ACCTCTCGGTTCGTCCCAACCT	1	0.0998004
229	CCTCTCGGTTCGTCCCAACCTG	90	8.98204
230	CTCTCGGTTCGTCCCAACCTGC	187	18.6627
231	TCTCGGTTCGTCCCAACCTGCT	180	17.9641
232	CTCGGTTCGTCCCAACCTGCTT	116	11.5768
233	TCGGTTCGTCCCAACCTGCTTT	56	5.58882
234	CGGTTCGTCCCAACCTGCTTTT	52	5.18962
236	GTTCGTCCCAACCTGCTTTTTG	6	0.598802
237	TTCGTCCCAACCTGCTTTTTGT	12	1.1976
238	TCGTCCCAACCTGCTTTTTGTC	15	1.49701
239	CGTCCCAACCTGCTTTTTGTCT	14	1.39721
240	GTCCCAACCTGCTTTTTGTCTA	1	0.0998004
241	TCCCAACCTGCTTTTTGTCTAT	13	1.29741
242	CCCAACCTGCTTTTTGTCTATC	26	2.59481
243	CCAACCTGCTTTTTGTCTATCT	20	1.99601
244	CAACCTGCTTTTTGTCTATCTG	16	1.59681
245	AACCTGCTTTTTGTCTATCTGA	14	1.39721
247	CCTGCTTTTTGTCTATCTGAGC	407	40.6188
248	CTGCTTTTTGTCTATCTGAGCC	15	1.49701
249	TGCTTTTTGTCTATCTGAGCCT	37	3.69261
250	GCTTTTTGTCTATCTGAGCCTC	1	0.0998004
251	CTTTTTGTCTATCTGAGCCTCT	109	10.8782
252	TTTTTGTCTATCTGAGCCTCTG	60	5.98802
253	TTTTGTCTATCTGAGCCTCTGC	268	26.7465
254	TTTGTCTATCTGAGCCTCTGCC	93	9.28144
255	TTGTCTATCTGAGCCTCTGCCG	133	13.2735
256	TGTCTATCTGAGCCTCTGCCGC	28	2.79441
258	TCTATCTGAGCCTCTGCCGCGG	37	3.69261
259	CTATCTGAGCCTCTGCCGCGGA	225	22.4551
260	TATCTGAGCCTCTGCCGCGGAA	15	1.49701
261	ATCTGAGCCTCTGCCGCGGAAC	7	0.698603
262	TCTGAGCCTCTGCCGCGGAACC	21	2.09581
263	CTGAGCCTCTGCCGCGGAACCT	56	5.58882
264	TGAGCCTCTGCCGCGGAACCTC	45	4.49102
268	CCTCTGCCGCGGAACCTCTCTT	21	2.09581
269	CTCTGCCGCGGAACCTCTCTTG	40	3.99202
270	TCTGCCGCGGAACCTCTCTTGA	16	1.59681
271	CTGCCGCGGAACCTCTCTTGAG	36	3.59281
272	TGCCGCGGAACCTCTCTTGAGC	8	0.798403
273	GCCGCGGAACCTCTCTTGAGCC	1	0.0998004
274	CCGCGGAACCTCTCTTGAGCCC	206	20.5589
275	CGCGGAACCTCTCTTGAGCCCC	285	28.4431
276	GCGGAACCTCTCTTGAGCCCCT	5	0.499002
277	CGGAACCTCTCTTGAGCCCCTC	175	17.4651
279	GAACCTCTCTTGAGCCCCTCTG	6	0.598802
285	CTCTTGAGCCCCTCTGGGGAAT	1	0.0998004
293	CCCCTCTGGGGAATTCTCGAGT	81	8.08383
294	CCCTCTGGGGAATTCTCGAGTT	33	3.29341
295	CCTCTGGGGAATTCTCGAGTTG	8	0.798403
296	CTCTGGGGAATTCTCGAGTTGC	157	15.6687
297	TCTGGGGAATTCTCGAGTTGCC	203	20.2595

## Sheet: -21nt
5'-Position	Sequences*	Reads no.	RPM#
1	GGCAACTCGAGAATTCCCCAG	2	0.199601		*the sRNAs containing adaptive mutations (in red color) are marked using yellow background
2	CGGCAACTCGAGAATTCCCCA	59	5.88822		#reads per million
3	GCGGCAACTCGAGAATTCCCC	7	0.698603
4	TGCGGCAACTCGAGAATTCCC	204	20.3593
5	TTGCGGCAACTCGAGAATTCC	535	53.3932
6	TTTGCGGCAACTCGAGAATTC	166	16.5669
7	TTTTGCGGCAACTCGAGAATT	177	17.6647
8	CTTTTGCGGCAACTCGAGAAT	86	8.58283
9	CCTTTTGCGGCAACTCGAGAA	79	7.88423
18	CTTTGCTTGCCTTTTGCGGCA	19	1.89621
19	TCTTTGCTTGCCTTTTGCGGC	1	0.0998004
20	TTCTTTGCTTGCCTTTTGCGG	2	0.199601
21	TTTCTTTGCTTGCCTTTTGCG	1	0.0998004
22	TTTTCTTTGCTTGCCTTTTGC	12	1.1976
23	TTTTTCTTTGCTTGCCTTTTG	4	0.399202
24	TTTTTTCTTTGCTTGCCTTTT	16	1.59681
25	GTTTTTTCTTTGCTTGCCTTT	3	0.299401
26	TGTTTTTTCTTTGCTTGCCTT	62	6.18762
27	TTGTTTTTTCTTTGCTTGCCT	8	0.798403
28	CTTGTTTTTTCTTTGCTTGCC	24	2.39521
29	CCTTGTTTTTTCTTTGCTTGC	11	1.0978
31	TGCCTTGTTTTTTCTTTGCTT	4	0.399202
32	CTGCCTTGTTTTTTCTTTGCT	5	0.499002
33	CCTGCCTTGTTTTTTCTTTGC	24	2.39521
34	TCCTGCCTTGTTTTTTCTTTG	96	9.58084
35	TTCCTGCCTTGTTTTTTCTTT	18	1.79641
36	CTTCCTGCCTTGTTTTTTCTT	52	5.18962
37	CCTTCCTGCCTTGTTTTTTCT	66	6.58683
39	TACCTTCCTGCCTTGTTTTTT	11	1.0978
40	GTACCTTCCTGCCTTGTTTTT	3	0.299401
41	AGTACCTTCCTGCCTTGTTTT	7	0.698603
42	AAGTACCTTCCTGCCTTGTTT	1	0.0998004
43	TAAGTACCTTCCTGCCTTGTT	91	9.08184
44	GTAAGTACCTTCCTGCCTTGT	3	0.299401
45	GGTAAGTACCTTCCTGCCTTG	2	0.199601
47	CAGGTAAGTACCTTCCTGCCT	1	0.0998004
48	TCAGGTAAGTACCTTCCTGCC	1	0.0998004
49	CTCAGGTAAGTACCTTCCTGC	1	0.0998004
50	TCTCAGGTAAGTACCTTCCTG	25	2.49501
51	TTCTCAGGTAAGTACCTTCCT	2	0.199601
52	TTTCTCAGGTAAGTACCTTCC	16	1.59681
53	CTTTCTCAGGTAAGTACCTTC	29	2.89421
54	CCTTTCTCAGGTAAGTACCTT	12	1.1976
55	TCCTTTCTCAGGTAAGTACCT	2	0.199601
56	CTCCTTTCTCAGGTAAGTACC	12	1.1976
60	GGGGCTCCTTTCTCAGGTAAG	1	0.0998004
61	CGGGGCTCCTTTCTCAGGTAA	21	2.09581
62	CCGGGGCTCCTTTCTCAGGTA	45	4.49102
64	CCCCGGGGCTCCTTTCTCAGG	34	3.39321
66	TGCCCCGGGGCTCCTTTCTCA	2	0.199601
67	TTGCCCCGGGGCTCCTTTCTC	13	1.29741
76	TGAGAAGAGTTGCCCCGGGGC	14	1.39721
77	CTGAGAAGAGTTGCCCCGGGG	36	3.59281
78	TCTGAGAAGAGTTGCCCCGGG	6	0.598802
79	TTCTGAGAAGAGTTGCCCCGG	53	5.28942
80	ATTCTGAGAAGAGTTGCCCCG	20	1.99601
83	TGGATTCTGAGAAGAGTTGCC	2	0.199601
84	CTGGATTCTGAGAAGAGTTGC	37	3.69261
85	GCTGGATTCTGAGAAGAGTTG	40	3.99202
86	CGCTGGATTCTGAGAAGAGTT	51	5.08982
87	TCGCTGGATTCTGAGAAGAGT	807	80.5389
88	CTCGCTGGATTCTGAGAAGAG	62	6.18762
89	TCTCGCTGGATTCTGAGAAGA	637	63.5729
90	CTCTCGCTGGATTCTGAGAAG	571	56.986
91	CCTCTCGCTGGATTCTGAGAA	217	21.6567
92	GCCTCTCGCTGGATTCTGAGA	8	0.798403
93	CGCCTCTCGCTGGATTCTGAG	1253	125.05
94	ACGCCTCTCGCTGGATTCTGA	32	3.19361
95	CACGCCTCTCGCTGGATTCTG	637	63.5729
96	CCACGCCTCTCGCTGGATTCT	48	4.79042
98	CTCCACGCCTCTCGCTGGATT	1	0.0998004
99	TCTCCACGCCTCTCGCTGGAT	1	0.0998004
101	TCTCTCCACGCCTCTCGCTGG	27	2.69461
102	CTCTCTCCACGCCTCTCGCTG	21	2.09581
103	CCTCTCTCCACGCCTCTCGCT	27	2.69461
104	CCCTCTCTCCACGCCTCTCGC	2	0.199601
107	CGGCCCTCTCTCCACGCCTCT	23	2.29541
109	CGCGGCCCTCTCTCCACGCCT	29	2.89421
110	CCGCGGCCCTCTCTCCACGCC	41	4.09182
112	CACCGCGGCCCTCTCTCCACG	181	18.0639
114	AGCACCGCGGCCCTCTCTCCA	2	0.199601
116	AGAGCACCGCGGCCCTCTCTC	5	0.499002
117	CAGAGCACCGCGGCCCTCTCT	143	14.2715
118	CCAGAGCACCGCGGCCCTCTC	22	2.19561
119	TCCAGAGCACCGCGGCCCTCT	21	2.09581
120	CTCCAGAGCACCGCGGCCCTC	21	2.09581
122	TACTCCAGAGCACCGCGGCCC	80	7.98403
123	CTACTCCAGAGCACCGCGGCC	37	3.69261
124	TCTACTCCAGAGCACCGCGGC	64	6.38723
125	CTCTACTCCAGAGCACCGCGG	12	1.1976
126	CCTCTACTCCAGAGCACCGCG	3	0.299401
131	CAGAGCCTCTACTCCAGAGCA	10	0.998004
135	AAGGCAGAGCCTCTACTCCAG	6	0.598802
136	GAAGGCAGAGCCTCTACTCCA	4	0.399202
137	CGAAGGCAGAGCCTCTACTCC	99	9.88024
138	TCGAAGGCAGAGCCTCTACTC	58	5.78842
139	TTCGAAGGCAGAGCCTCTACT	57	5.68862
140	TTTCGAAGGCAGAGCCTCTAC	39	3.89222
141	GTTTCGAAGGCAGAGCCTCTA	13	1.29741
142	TGTTTCGAAGGCAGAGCCTCT	216	21.5569
143	GTGTTTCGAAGGCAGAGCCTC	8	0.798403
144	GGTGTTTCGAAGGCAGAGCCT	4	0.399202
145	TGGTGTTTCGAAGGCAGAGCC	32	3.19361
146	ATGGTGTTTCGAAGGCAGAGC	8	0.798403
147	GATGGTGTTTCGAAGGCAGAG	1	0.0998004
148	CGATGGTGTTTCGAAGGCAGA	71	7.08583
149	TCGATGGTGTTTCGAAGGCAG	45	4.49102
151	GATCGATGGTGTTTCGAAGGC	1	0.0998004
152	CGATCGATGGTGTTTCGAAGG	2	0.199601
153	ACGATCGATGGTGTTTCGAAG	1	0.0998004
154	GACGATCGATGGTGTTTCGAA	2	0.199601
156	GGGACGATCGATGGTGTTTCG	3	0.299401
157	AGGGACGATCGATGGTGTTTC	24	2.39521
158	AAGGGACGATCGATGGTGTTT	11	1.0978
159	GAAGGGACGATCGATGGTGTT	9	0.898204
160	AGAAGGGACGATCGATGGTGT	15	1.49701
161	AAGAAGGGACGATCGATGGTG	4	0.399202
163	AGAAGAAGGGACGATCGATGG	17	1.69661
164	AAGAAGAAGGGACGATCGATG	1	0.0998004
165	AAAGAAGAAGGGACGATCGAT	4	0.399202
166	TAAAGAAGAAGGGACGATCGA	173	17.2655
167	GTAAAGAAGAAGGGACGATCG	8	0.798403
169	AGGTAAAGAAGAAGGGACGAT	1	0.0998004
170	AAGGTAAAGAAGAAGGGACGA	2	0.199601
171	GAAGGTAAAGAAGAAGGGACG	10	0.998004
172	AGAAGGTAAAGAAGAAGGGAC	5	0.499002
173	GAGAAGGTAAAGAAGAAGGGA	2	0.199601
174	GGAGAAGGTAAAGAAGAAGGG	2	0.199601
175	AGGAGAAGGTAAAGAAGAAGG	1	0.0998004
176	CAGGAGAAGGTAAAGAAGAAG	89	8.88224
177	CCAGGAGAAGGTAAAGAAGAA	13	1.29741
179	AGCCAGGAGAAGGTAAAGAAG	1	0.0998004
181	AGAGCCAGGAGAAGGTAAAGA	3	0.299401
182	AAGAGCCAGGAGAAGGTAAAG	2	0.199601
183	GAAGAGCCAGGAGAAGGTAAA	2	0.199601
184	GGAAGAGCCAGGAGAAGGTAA	3	0.299401
185	CGGAAGAGCCAGGAGAAGGTA	24	2.39521
186	TCGGAAGAGCCAGGAGAAGGT	12	1.1976
188	CATCGGAAGAGCCAGGAGAAG	9	0.898204
189	TCATCGGAAGAGCCAGGAGAA	2	0.199601
190	CTCATCGGAAGAGCCAGGAGA	10	0.998004
191	TCTCATCGGAAGAGCCAGGAG	1	0.0998004
193	CGTCTCATCGGAAGAGCCAGG	28	2.79441
194	GCGTCTCATCGGAAGAGCCAG	1	0.0998004
195	CGCGTCTCATCGGAAGAGCCA	15	1.49701
196	TCGCGTCTCATCGGAAGAGCC	25	2.49501
199	CGGTCGCGTCTCATCGGAAGA	60	5.98802
200	CCGGTCGCGTCTCATCGGAAG	23	2.29541
202	CACCGGTCGCGTCTCATCGGA	35	3.49301
203	CCACCGGTCGCGTCTCATCGG	8	0.798403
204	GCCACCGGTCGCGTCTCATCG	1	0.0998004
205	TGCCACCGGTCGCGTCTCATC	34	3.39321
206	ATGCCACCGGTCGCGTCTCAT	1	0.0998004
208	TGATGCCACCGGTCGCGTCTC	2	0.199601
211	AGGTGATGCCACCGGTCGCGT	2	0.199601
213	AGAGGTGATGCCACCGGTCGC	1	0.0998004
215	CGAGAGGTGATGCCACCGGTC	7	0.698603
216	CCGAGAGGTGATGCCACCGGT	1	0.0998004
218	AACCGAGAGGTGATGCCACCG	7	0.698603
219	GAACCGAGAGGTGATGCCACC	3	0.299401
220	CGAACCGAGAGGTGATGCCAC	6	0.598802
224	GGGACGAACCGAGAGGTGATG	1	0.0998004
225	TGGGACGAACCGAGAGGTGAT	29	2.89421
226	TTGGGACGAACCGAGAGGTGA	213	21.2575
227	GTTGGGACGAACCGAGAGGTG	4	0.399202
228	GGTTGGGACGAACCGAGAGGT	1	0.0998004
229	AGGTTGGGACGAACCGAGAGG	116	11.5768
230	CAGGTTGGGACGAACCGAGAG	265	26.4471
231	GCAGGTTGGGACGAACCGAGA	3	0.299401
232	AGCAGGTTGGGACGAACCGAG	4	0.399202
233	AAGCAGGTTGGGACGAACCGA	4	0.399202
234	AAAGCAGGTTGGGACGAACCG	14	1.39721
235	AAAAGCAGGTTGGGACGAACC	2	0.199601
236	AAAAAGCAGGTTGGGACGAAC	2	0.199601
237	CAAAAAGCAGGTTGGGACGAA	23	2.29541
238	ACAAAAAGCAGGTTGGGACGA	6	0.598802
240	AGACAAAAAGCAGGTTGGGAC	1	0.0998004
241	TAGACAAAAAGCAGGTTGGGA	7	0.698603
242	ATAGACAAAAAGCAGGTTGGG	1	0.0998004
243	GATAGACAAAAAGCAGGTTGG	5	0.499002
244	AGATAGACAAAAAGCAGGTTG	4	0.399202
245	CAGATAGACAAAAAGCAGGTT	34	3.39321
246	TCAGATAGACAAAAAGCAGGT	20	1.99601
247	CTCAGATAGACAAAAAGCAGG	18	1.79641
250	AGGCTCAGATAGACAAAAAGC	3	0.299401
251	GAGGCTCAGATAGACAAAAAG	1	0.0998004
253	CAGAGGCTCAGATAGACAAAA	61	6.08782
254	GCAGAGGCTCAGATAGACAAA	2	0.199601
256	CGGCAGAGGCTCAGATAGACA	199	19.8603
258	CGCGGCAGAGGCTCAGATAGA	33	3.29341
259	CCGCGGCAGAGGCTCAGATAG	76	7.58483
260	TCCGCGGCAGAGGCTCAGATA	97	9.68064
261	TTCCGCGGCAGAGGCTCAGAT	158	15.7685
262	GTTCCGCGGCAGAGGCTCAGA	2	0.199601
263	GGTTCCGCGGCAGAGGCTCAG	1	0.0998004
270	CAAGAGAGGTTCCGCGGCAGA	39	3.89222
271	TCAAGAGAGGTTCCGCGGCAG	15	1.49701
272	CTCAAGAGAGGTTCCGCGGCA	18	1.79641
274	GGCTCAAGAGAGGTTCCGCGG	1	0.0998004
279	CGAGGGGCTCAAGAGAGGTTC	39	3.89222
280	CAGAGGGGCTCAAGAGAGGTT	52	5.18962
281	CCAGAGGGGCTCAAGAGAGGT	16	1.59681
282	CCCAGAGGGGCTCAAGAGAGG	5	0.499002
285	TTCCCCAGAGGGGCTCAAGAG	1	0.0998004
292	TCGAGAATTCCCCAGAGGGGC	2	0.199601
293	CTCGAGAATTCCCCAGAGGGG	3	0.299401
296	CAACTCGAGAATTCCCCAGAG	8	0.798403
297	GCAACTCGAGAATTCCCCAGA	4	0.399202

## Sheet: -22nt
5'-Position	Sequences*	Reads no.	RPM#
1	CGGCAACTCGAGAATTCCCCAG	41	4.09182		*the sRNAs containing adaptive mutations (in red color) are marked using yellow background
3	TGCGGCAACTCGAGAATTCCCC	52	5.18962		#reads per million
4	TTGCGGCAACTCGAGAATTCCC	109	10.8782
5	TTTGCGGCAACTCGAGAATTCC	131	13.0739
6	TTTTGCGGCAACTCGAGAATTC	21	2.09581
7	CTTTTGCGGCAACTCGAGAATT	100	9.98004
8	CCTTTTGCGGCAACTCGAGAAT	69	6.88623
20	TTTCTTTGCTTGCCTTTTGCGG	2	0.199601
21	TTTTCTTTGCTTGCCTTTTGCG	1	0.0998004
23	TTTTTTCTTTGCTTGCCTTTTG	13	1.29741
25	TGTTTTTTCTTTGCTTGCCTTT	26	2.59481
26	TTGTTTTTTCTTTGCTTGCCTT	21	2.09581
27	CTTGTTTTTTCTTTGCTTGCCT	13	1.29741
28	CCTTGTTTTTTCTTTGCTTGCC	1	0.0998004
30	TGCCTTGTTTTTTCTTTGCTTG	5	0.499002
31	CTGCCTTGTTTTTTCTTTGCTT	3	0.299401
32	CCTGCCTTGTTTTTTCTTTGCT	1	0.0998004
33	CCCTGCCTTGTTTTTTCTTTGC	14	1.39721
34	TCCCTGCCTTGTTTTTTCTTTG	130	12.9741
35	CTCCCTGCCTTGTTTTTTCTTT	17	1.69661
36	CCTCCCTGCCTTGTTTTTTCTT	51	5.08982
38	TACCTCCCTGCCTTGTTTTTTC	11	1.0978
39	GTACCTCCCTGCCTTGTTTTTT	3	0.299401
40	AGTACCTCCCTGCCTTGTTTTT	4	0.399202
41	AAGTACCTCCCTGCCTTGTTTT	3	0.299401
42	TAAGTACCTCCCTGCCTTGTTT	22	2.19561
43	GTAAGTACCTCCCTGCCTTGTT	2	0.199601
50	TTCTCAGGTAAGTACCTCCCTG	5	0.499002
51	TTTCTCAGGTAAGTACCTCCCT	4	0.399202
52	CTTTCTCAGGTAAGTACCTCCC	24	2.39521
53	CCTTTCTCAGGTAAGTACCTCC	20	1.99601
54	TCCTTTCTCAGGTAAGTACCTC	5	0.499002
55	CTCCTTTCTCAGGTAAGTACCT	2	0.199601
60	CGGGGCTCCTTTCTCAGGTAAG	107	10.6786
61	CCGGGGCTCCTTTCTCAGGTAA	12	1.1976
62	CCCGGGGCTCCTTTCTCAGGTA	2	0.199601
65	TGCCCCGGGGCTCCTTTCTCAG	2	0.199601
66	TTGCCCCGGGGCTCCTTTCTCA	14	1.39721
75	TGAGAAGAGTTGCCCCGGGGCT	5	0.499002
76	CTGAGAAGAGTTGCCCCGGGGC	44	4.39122
77	TCTGAGAAGAGTTGCCCCGGGG	1	0.0998004
78	TTCTGAGAAGAGTTGCCCCGGG	22	2.19561
79	ATTCTGAGAAGAGTTGCCCCGG	12	1.1976
80	GATTCTGAGAAGAGTTGCCCCG	1	0.0998004
83	CTGGATTCTGAGAAGAGTTGCC	209	20.8583
84	GCTGGATTCTGAGAAGAGTTGC	1	0.0998004
85	CGCTGGATTCTGAGAAGAGTTG	219	21.8563
86	TCGCTGGATTCTGAGAAGAGTT	226	22.5549
87	CTCGCTGGATTCTGAGAAGAGT	344	34.3313
88	TCTCGCTGGATTCTGAGAAGAG	313	31.2375
89	CTCTCGCTGGATTCTGAGAAGA	408	40.7186
90	CCTCTCGCTGGATTCTGAGAAG	366	36.5269
92	CGCCTCTCGCTGGATTCTGAGA	341	34.0319
93	ACGCCTCTCGCTGGATTCTGAG	101	10.0798
94	CACGCCTCTCGCTGGATTCTGA	239	23.8523
95	CCACGCCTCTCGCTGGATTCTG	575	57.3852
96	TCCACGCCTCTCGCTGGATTCT	2	0.199601
98	TCTCCACGCCTCTCGCTGGATT	1	0.0998004
99	CTCTCCACGCCTCTCGCTGGAT	4	0.399202
101	CTCTCTCCACGCCTCTCGCTGG	36	3.59281
102	CCTCTCTCCACGCCTCTCGCTG	10	0.998004
103	CCCTCTCTCCACGCCTCTCGCT	18	1.79641
106	CGGCCCTCTCTCCACGCCTCTC	23	2.29541
107	GCGGCCCTCTCTCCACGCCTCT	3	0.299401
108	CGCGGCCCTCTCTCCACGCCTC	13	1.29741
109	CCGCGGCCCTCTCTCCACGCCT	13	1.29741
111	CACCGCGGCCCTCTCTCCACGC	21	2.09581
113	AGCACCGCGGCCCTCTCTCCAC	1	0.0998004
114	GAGCACCGCGGCCCTCTCTCCA	2	0.199601
115	AGAGCACCGCGGCCCTCTCTCC	3	0.299401
116	CAGAGCACCGCGGCCCTCTCTC	43	4.29142
117	CCAGAGCACCGCGGCCCTCTCT	62	6.18762
118	TCCAGAGCACCGCGGCCCTCTC	7	0.698603
119	CTCCAGAGCACCGCGGCCCTCT	15	1.49701
121	TACTCCAGAGCACCGCGGCCCT	8	0.798403
122	CTACTCCAGAGCACCGCGGCCC	44	4.39122
123	TCTACTCCAGAGCACCGCGGCC	15	1.49701
124	CTCTACTCCAGAGCACCGCGGC	9	0.898204
125	CCTCTACTCCAGAGCACCGCGG	13	1.29741
130	CAGAGCCTCTACTCCAGAGCAC	3	0.299401
132	GGCAGAGCCTCTACTCCAGAGC	2	0.199601
133	AGGCAGAGCCTCTACTCCAGAG	1	0.0998004
134	AAGGCAGAGCCTCTACTCCAGA	2	0.199601
135	GAAGGCAGAGCCTCTACTCCAG	3	0.299401
136	CGAAGGCAGAGCCTCTACTCCA	94	9.38124
137	TCGAAGGCAGAGCCTCTACTCC	32	3.19361
138	TTCGAAGGCAGAGCCTCTACTC	7	0.698603
139	TTTCGAAGGCAGAGCCTCTACT	165	16.4671
140	GTTTCGAAGGCAGAGCCTCTAC	3	0.299401
141	TGTTTCGAAGGCAGAGCCTCTA	41	4.09182
142	GTGTTTCGAAGGCAGAGCCTCT	22	2.19561
143	GGTGTTTCGAAGGCAGAGCCTC	3	0.299401
144	TGGTGTTTCGAAGGCAGAGCCT	35	3.49301
145	ATGGTGTTTCGAAGGCAGAGCC	1	0.0998004
146	GATGGTGTTTCGAAGGCAGAGC	10	0.998004
147	CGATGGTGTTTCGAAGGCAGAG	39	3.89222
148	TCGATGGTGTTTCGAAGGCAGA	4	0.399202
149	ATCGATGGTGTTTCGAAGGCAG	7	0.698603
151	CGATCGATGGTGTTTCGAAGGC	13	1.29741
153	GACGATCGATGGTGTTTCGAAG	1	0.0998004
155	GGGACGATCGATGGTGTTTCGA	2	0.199601
156	AGGGACGATCGATGGTGTTTCG	2	0.199601
157	GAGGGACGATCGATGGTGTTTC	11	1.0978
158	GAAGGGACGATCGATGGTGTTT	11	1.0978
159	AGAAGGGACGATCGATGGTGTT	5	0.499002
160	AAGAAGGGACGATCGATGGTGT	1	0.0998004
162	AGAAGAAGGGACGATCGATGGT	7	0.698603
163	AAGAAGAAGGGACGATCGATGG	4	0.399202
165	TAAAGAAGAAGGGACGATCGAT	212	21.1577
166	GTAAAGAAGAAGGGACGATCGA	15	1.49701
169	AAGGTAAAGAAGAAGGGACGAT	4	0.399202
170	GAAGGTAAAGAAGAAGGGACGA	4	0.399202
171	AGAAGGTAAAGAAGAAGGGACG	5	0.499002
174	AGGAGAAGGTAAAGAAGAAGGG	1	0.0998004
175	CAGGAGAAGGTAAAGAAGAAGG	41	4.09182
176	CCAGGAGAAGGTAAAGAAGAAG	85	8.48303
178	AGCCAGGAGAAGGTAAAGAAGA	1	0.0998004
181	AAGAGCCAGGAGAAGGTAAAGA	3	0.299401
182	GAAGAGCCAGGAGAAGGTAAAG	5	0.499002
184	CGGAAGAGCCAGGAGAAGGTAA	12	1.1976
185	TCGGAAGAGCCAGGAGAAGGTA	2	0.199601
187	CATCGGAAGAGCCAGGAGAAGG	8	0.798403
188	TCATCGGAAGAGCCAGGAGAAG	2	0.199601
189	CTCATCGGAAGAGCCAGGAGAA	1	0.0998004
192	CGTCTCATCGGAAGAGCCAGGA	1	0.0998004
194	CGCGTCTCATCGGAAGAGCCAG	16	1.59681
195	TCGCGTCTCATCGGAAGAGCCA	29	2.89421
197	GGTCGCGTCTCATCGGAAGAGC	1	0.0998004
198	CGGTCGCGTCTCATCGGAAGAG	90	8.98204
199	CCGGTCGCGTCTCATCGGAAGA	9	0.898204
200	ACCGGTCGCGTCTCATCGGAAG	6	0.598802
201	CACCGGTCGCGTCTCATCGGAA	11	1.0978
202	CCACCGGTCGCGTCTCATCGGA	4	0.399202
204	TGCCACCGGTCGCGTCTCATCG	38	3.79242
205	ATGCCACCGGTCGCGTCTCATC	2	0.199601
207	TGATGCCACCGGTCGCGTCTCA	1	0.0998004
212	AGAGGTGATGCCACCGGTCGCG	1	0.0998004
215	CCGAGAGGTGATGCCACCGGTC	2	0.199601
217	AACCGAGAGGTGATGCCACCGG	1	0.0998004
218	GAACCGAGAGGTGATGCCACCG	4	0.399202
219	CGAACCGAGAGGTGATGCCACC	83	8.28343
224	TGGGACGAACCGAGAGGTGATG	2	0.199601
225	TTGGGACGAACCGAGAGGTGAT	86	8.58283
228	AGGTTGGGACGAACCGAGAGGT	2	0.199601
229	CAGGTTGGGACGAACCGAGAGG	1621	161.776
231	AGCAGGTTGGGACGAACCGAGA	8	0.798403
232	AAGCAGGTTGGGACGAACCGAG	8	0.798403
233	AAAGCAGGTTGGGACGAACCGA	9	0.898204
234	AAAAGCAGGTTGGGACGAACCG	19	1.89621
236	CAAAAAGCAGGTTGGGACGAAC	78	7.78443
238	GACAAAAAGCAGGTTGGGACGA	1	0.0998004
239	AGACAAAAAGCAGGTTGGGACG	1	0.0998004
240	TAGACAAAAAGCAGGTTGGGAC	12	1.1976
241	ATAGACAAAAAGCAGGTTGGGA	1	0.0998004
243	AGATAGACAAAAAGCAGGTTGG	6	0.598802
244	CAGATAGACAAAAAGCAGGTTG	8	0.798403
245	TCAGATAGACAAAAAGCAGGTT	3	0.299401
246	CTCAGATAGACAAAAAGCAGGT	22	2.19561
250	GAGGCTCAGATAGACAAAAAGC	4	0.399202
251	AGAGGCTCAGATAGACAAAAAG	2	0.199601
252	CAGAGGCTCAGATAGACAAAAA	30	2.99401
253	GCAGAGGCTCAGATAGACAAAA	1	0.0998004
255	CGGCAGAGGCTCAGATAGACAA	27	2.69461
257	CGCGGCAGAGGCTCAGATAGAC	1	0.0998004
258	CCGCGGCAGAGGCTCAGATAGA	77	7.68463
259	TCCGCGGCAGAGGCTCAGATAG	25	2.49501
260	TTCCGCGGCAGAGGCTCAGATA	313	31.2375
262	GGTTCCGCGGCAGAGGCTCAGA	2	0.199601
265	AGAGGTTCCGCGGCAGAGGCTC	4	0.399202
269	CAAGAGAGGTTCCGCGGCAGAG	4	0.399202
270	TCAAGAGAGGTTCCGCGGCAGA	6	0.598802
271	CTCAAGAGAGGTTCCGCGGCAG	13	1.29741
279	CAGAGGGGCTCAAGAGAGGTTC	34	3.39321
280	CCAGAGGGGCTCAAGAGAGGTT	6	0.598802
281	CCCAGAGGGGCTCAAGAGAGGT	1	0.0998004
284	TTCCCCAGAGGGGCTCAAGAGA	1	0.0998004
292	CTCGAGAATTCCCCAGAGGGGC	2	0.199601
295	CAACTCGAGAATTCCCCAGAGG	44	4.39122
