# Supplementary material for: Effects of Host-Adaptive Mutations on Hop Stunt Viroid Pathogenicity and Small RNA Biogenesis
Source: Int J Mol Sci. 2020 Oct 6;21(19):7383. doi: 10.3390/ijms21197383 (PMC7582576; doi:10.3390/ijms21197383)
Supplement: Supplementary file 1 [file ijms-21-07383-s001.zip › Supplementary files/Table S4 Predicted targets of sRNAs of HSVd-g54.xlsx]

## Sheet: Targets of 21nt sRNAs
5'-terminal position	RPM*	Sequences of sRNAs (5' to 3')#	Target_Acc.	Expectation	UPE$	Target_start	Target_end	alignment	Target aligned fragment	GenBank Acc.	Target gene Description	Differential expression&
23	0.08	CATCAGGCAAGCAAAGAAAAA	CsaV3_7G028480.1	1	18.17	1328	1348	::::::::::::::.:::.::	UUUUUCUUUGCUUGUCUGGUG	LOC101218490	piezo-type mechanosensitive ion channel homolog	no
89	1.46	TCTTCTCAGAATCCAGCGAGA	CsaV3_5G023150.1	2	21.014	850	870	:.::: ::::::::::::::.	UUUCGAUGGAUUCUGAGAAGG	LOC101215748	fluoride export protein 2	no
90	0.24	CTTCTCAGAATCCAGCGAGAG	CsaV3_5G023150.1	1.5	23.621	849	869	::.::: ::::::::::::::	CUUUCGAUGGAUUCUGAGAAG	LOC101215748	fluoride export protein 2	no
107	0.33	AGAGGCGTGGAGAGAGGGCCG	CsaV3_4G034640.1	2	12.617	352	372	: : :::::::::::::::::	CAGACCUCUCUCCACGCCUCU	LOC101219005	ethylene-responsive transcription factor ERF011	Up-regulated
172	0.24	GTCCCTTCTTCTTTACCTTCT	CsaV3_3G027730.1	2	18.893	992	1012	:::::: .:::::::::::.:	AGAAGGGGAAGAAGAAGGGGC	LOC105434921	transcription factor ICE1	no
173	0.98	TCCCTTCTTCTTTACCTTCTT	CsaV3_5G000980.1	2	10.811	887	907	::::::: :::::.::::::.	AAGAAGGCAAAGAGGAAGGGG	LOC101216668	probable membrane-associated kinase regulator 5	no
			CsaV3_7G027680.1	2	6.387	117	137	.:::::: .::::::::::::	GAGAAGGAGAAGAAGAAGGGA	KGN44771.1		--
174	0.08	CCCTTCTTCTTTACCTTCTTC	CsaV3_7G005860.1	1.5	3.265	3	23	:.:::::::.::::::.::::	GGAGAAGGUGAAGAAGGAGGG	KGN43646.1		--
			CsaV3_7G033030.1	2	8.371	97	117	::.::.:::.:::.:::::::	GAGGAGGGUGAAGGAGAAGGG	LOC101218669	protein MLN51 homolog	no
175	0.33	CCTTCTTCTTTACCTTCTTCT	CsaV3_1G041730.1	2	8.897	879	899	:::::: :::::::::::::	AGAAGACGGUAAAGAAGAAGA	LOC105434521	protein RESTRICTED TEV MOVEMENT 2	no
			CsaV3_1G041750.1	1	10.404	792	812	::::::::::::::::::::	AGAAGAAGGUAAAGAAGAAGA	LOC105434521	protein RESTRICTED TEV MOVEMENT 2	no
			CsaV3_1G041760.1	1	6.946	783	803	::::::::::::::::::::	AGAAGAAGGUAAAGAAGAAGA	LOC101214326	inactive protein RESTRICTED TEV MOVEMENT 2	no
			CsaV3_4G005460.1	2	17.992	374	394	::.:::::::::::.:::::	AGGAGAAGGUAAAGGAGAAGC	LOC101216820	dehydrin Rab18	no
			CsaV3_4G036570.1	2	12.207	608	628	::::::. :::.:::::::::	AGAAGAGAGUAGAGAAGAAGG	LOC101213051	chorismate mutase 2	no
			CsaV3_5G002070.1	2	14.911	611	631	:::.::. :::::::::::::	AGAGGAGUGUAAAGAAGAAGG	LOC101209624	ethylene-responsive transcription factor ERF061	no
176	0.08	CTTCTTCTTTACCTTCTTCTG	CsaV3_1G014250.1	2	14.938	77	97	:.::.:::::::.::.:::::	CGGAGGAAGGUAGAGGAGAAG	KGN64869.1		--
			CsaV3_1G041730.1	2	9.305	878	898	:::::: :::::::::::::	GAGAAGACGGUAAAGAAGAAG	LOC105434521	protein RESTRICTED TEV MOVEMENT 2	no
			CsaV3_1G041750.1	1	10.503	791	811	::::::::::::::::::::	GAGAAGAAGGUAAAGAAGAAG	LOC105434521	protein RESTRICTED TEV MOVEMENT 2	no
			CsaV3_1G041760.1	1	7.086	782	802	::::::::::::::::::::	GAGAAGAAGGUAAAGAAGAAG	LOC101214326	inactive protein RESTRICTED TEV MOVEMENT 2	no
			CsaV3_1G045630.1	1.5	15.629	167	187	:::::::::::.::::::::	CAGAAGAAGGUGAAGAAGAAA	LOC101214326	inactive protein RESTRICTED TEV MOVEMENT 2	no
			CsaV3_4G005460.1	2	18.433	373	393	::.:::::::::::.:::::	AAGGAGAAGGUAAAGGAGAAG	LOC101216820	dehydrin Rab18	no
			CsaV3_UNG002050.1	1.5	17.125	692	712	:::::::::::.::::::::	CAGAAGAAGGUGAAGAAGAAA	LOC101211010	trihelix transcription factor GTL2	Down-regulated
177	0.08	TTCTTCTTTACCTTCTTCTGG	CsaV3_1G041750.1	2	10.634	790	810	:::::::::::::::::::	AGAGAAGAAGGUAAAGAAGAA	LOC105434521	protein RESTRICTED TEV MOVEMENT 2	no
			CsaV3_1G041760.1	2	7.311	781	801	:::::::::::::::::::	AGAGAAGAAGGUAAAGAAGAA	LOC101214326	inactive protein RESTRICTED TEV MOVEMENT 2	no
			CsaV3_1G045630.1	0.5	15.884	166	186	::::::::::::.::::::::	CCAGAAGAAGGUGAAGAAGAA	LOC101214326	inactive protein RESTRICTED TEV MOVEMENT 2	no
			CsaV3_UNG002050.1	0.5	18.265	691	711	::::::::::::.::::::::	CCAGAAGAAGGUGAAGAAGAA	LOC101211010	trihelix transcription factor GTL2	Down-regulated
180	1.14	TTCTTTACCTTCTTCTGGCTC	CsaV3_6G018720.1	2	5.581	604	624	::: :::::::::::.::::.	GAGACAGAAGAAGGUGAAGAG	LOC101210050	seed biotin-containing protein SBP66	no
			CsaV3_6G047350.1	1.5	10.458	129	149	: :::::::::::::.:::::	GUGCCAGAAGAAGGUGAAGAA	LOC101219619	heavy metal-associated isoprenylated plant protein 29	no
181	7.16	TCTTTACCTTCTTCTGGCTCT	CsaV3_6G018720.1	1.5	5.34	603	623	:::: :::::::::::.::::	AGAGACAGAAGAAGGUGAAGA	LOC101210050	seed biotin-containing protein SBP66	no
			CsaV3_6G047350.1	2	10.479	128	148	.: :::::::::::::.::::	GGUGCCAGAAGAAGGUGAAGA	LOC101219619	heavy metal-associated isoprenylated plant protein 29	no
182	14.97	CTTTACCTTCTTCTGGCTCTT	CsaV3_6G018720.1	2	5.376	602	622	.:::: :::::::::::.:::	GAGAGACAGAAGAAGGUGAAG	LOC101210050	seed biotin-containing protein SBP66	no
183	13.1	TTTACCTTCTTCTGGCTCTTC	CsaV3_4G007700.1	1.5	10.181	355	375	::.:::: :::::::::::::	GAGGAGCAAGAAGAAGGUAAA	LOC101217848	glutathione S-transferase	no
184	22.78	TTACCTTCTTCTGGCTCTTCC	CsaV3_1G036030.1	2	15.257	2400	2420	:::::: .::::::::::::.	GGAAGAUUCAGAAGAAGGUAG	LOC101214759	uncharacterized	no
187	6.50936	CCTTCTTCTGGCTCTTCCGAT	CsaV3_6G008320.1	2	24.538	907	927	::.:::::::::::::::.:	AUUGGAAGAGCCAGAAGAGGA	LOC101215598	pyruvate dehydrogenase E1 component subunit alpha-3, chloroplastic	no
188	4.55655	CTTCTTCTGGCTCTTCCGATG	CsaV3_1G040110.1	2	15.948	443	463	:::.:::.:::..::::::::	CAUUGGAGGAGUUAGAAGAAG	LOC101219438	protein PLASTID MOVEMENT IMPAIRED 1-RELATED 1	no
			CsaV3_6G008320.1	2	23.558	906	926	::.:::::::::::::::.:	AAUUGGAAGAGCCAGAAGAGG	LOC101215598	pyruvate dehydrogenase E1 component subunit alpha-3, chloroplastic	no
			CsaV3_UNG050380.1	2	15.948	596	616	:::.:::.:::..::::::::	CAUUGGAGGAGUUAGAAGAAG	LOC101216856	protein PLASTID MOVEMENT IMPAIRED 1-RELATED 1	no
199	12.77	TCTTCCGATGAGACGCGACCG	CsaV3_2G017690.1	2	18.705	485	505	::: : :::::::::::::::	CGGACCCGUCUCAUCGGAAGA	LOC101211535	UBP1-associated protein 2A	no
*reads per million
# HSVd-sRNAs containing adaptive mutations (in red) are marked using yellow background.
$ maximum energy to unpair the target site
&based on transcriptome analysis

## Sheet: Targets of 22nt sRNAs
5'-terminal position	RPM*	Sequences of sRNAs (5' to 3')#	Target_Acc.	Expectation	UPE$	Target_start	Target_end	alignment	Target aligned fragment	GenBank Acc.	Target gene Description	Differential expression&
23	0.08	CATCAGGCAAGCAAAGAAAAAA	CsaV3_7G028480.1	1	18.17	1327	1348	::::::::::::::.:::.::	GUUUUUCUUUGCUUGUCUGGUG	LOC101218490	piezo-type mechanosensitive ion channel homolog	no
172	0.49	GTCCCTTCTTCTTTACCTTCTT	CsaV3_3G027730.1	2	18.893	991	1012	:::::: .:::::::::::.:	CAGAAGGGGAAGAAGAAGGGGC	LOC105434921	transcription factor ICE1	no
173	0.08	TCCCTTCTTCTTTACCTTCTTC	CsaV3_5G000980.1	2	10.811	886	907	::::::: :::::.::::::.	AAAGAAGGCAAAGAGGAAGGGG	LOC101216668	probable membrane-associated kinase regulator 5	no
			CsaV3_7G027680.1	2	6.387	116	137	.:::::: .::::::::::::	UGAGAAGGAGAAGAAGAAGGGA	KGN44771.1		--
174	0.08	CCCTTCTTCTTTACCTTCTTCT	CsaV3_7G005860.1	1.5	3.265	2	23	:.:::::::.::::::.::::	UGGAGAAGGUGAAGAAGGAGGG	KGN43646.1		--
			CsaV3_7G033030.1	2	8.371	96	117	::.::.:::.:::.:::::::	UGAGGAGGGUGAAGGAGAAGGG	LOC101218669	protein MLN51 homolog	no
175	0.65	CCTTCTTCTTTACCTTCTTCTG	CsaV3_1G041730.1	2	8.897	878	899	:::::: :::::::::::::	GAGAAGACGGUAAAGAAGAAGA	LOC105434521	protein RESTRICTED TEV MOVEMENT 2	no
			CsaV3_1G041750.1	1	10.404	791	812	::::::::::::::::::::	GAGAAGAAGGUAAAGAAGAAGA	LOC105434521	protein RESTRICTED TEV MOVEMENT 2	no
			CsaV3_1G041760.1	1	6.946	782	803	::::::::::::::::::::	GAGAAGAAGGUAAAGAAGAAGA	LOC101214326	inactive protein RESTRICTED TEV MOVEMENT 2	no
			CsaV3_4G005460.1	2	17.992	373	394	::.:::::::::::.:::::	AAGGAGAAGGUAAAGGAGAAGC	LOC101216820	dehydrin Rab18	no
			CsaV3_4G036570.1	2	12.207	607	628	::::::. :::.:::::::::	AAGAAGAGAGUAGAGAAGAAGG	LOC101213051	chorismate mutase 2	no
			CsaV3_5G002070.1	2	14.911	610	631	:::.::. :::::::::::::	AAGAGGAGUGUAAAGAAGAAGG	LOC101209624	ethylene-responsive transcription factor ERF061	no
176	0.16	CTTCTTCTTTACCTTCTTCTGG	CsaV3_1G014250.1	2	14.938	76	97	:.::.:::::::.::.:::::	ACGGAGGAAGGUAGAGGAGAAG	KGN64869.1		--
			CsaV3_1G041730.1	2	9.305	877	898	:::::: :::::::::::::	AGAGAAGACGGUAAAGAAGAAG	LOC105434521	protein RESTRICTED TEV MOVEMENT 2	no
			CsaV3_1G041750.1	1	10.503	790	811	::::::::::::::::::::	AGAGAAGAAGGUAAAGAAGAAG	LOC105434521	protein RESTRICTED TEV MOVEMENT 2	no
			CsaV3_1G041760.1	1	7.086	781	802	::::::::::::::::::::	AGAGAAGAAGGUAAAGAAGAAG	LOC101214326	inactive protein RESTRICTED TEV MOVEMENT 2	no
			CsaV3_1G045630.1	1.5	15.629	166	187	::::::::::::.::::::::	CCAGAAGAAGGUGAAGAAGAAA	LOC101214326	inactive protein RESTRICTED TEV MOVEMENT 2	no
			CsaV3_4G005460.1	2	18.433	372	393	::.:::::::::::.:::::	GAAGGAGAAGGUAAAGGAGAAG	LOC101216820	dehydrin Rab18	no
			CsaV3_UNG002050.1	1.5	17.125	691	712	::::::::::::.::::::::	CCAGAAGAAGGUGAAGAAGAAA	LOC101211010	trihelix transcription factor GTL2	Down-regulated
177	0.08	TTCTTCTTTACCTTCTTCTGGC	CsaV3_1G041750.1	2	10.634	789	810	:::::::::::::::::::	AAGAGAAGAAGGUAAAGAAGAA	LOC105434521	protein RESTRICTED TEV MOVEMENT 2	no
			CsaV3_1G041760.1	2	7.311	780	801	:::::::::::::::::::	AAGAGAAGAAGGUAAAGAAGAA	LOC101214326	inactive protein RESTRICTED TEV MOVEMENT 2	no
			CsaV3_1G045630.1	0.5	15.884	165	186	::::::::::::.::::::::	ACCAGAAGAAGGUGAAGAAGAA	LOC101214326	inactive protein RESTRICTED TEV MOVEMENT 2	no
			CsaV3_UNG002050.1	0.5	18.265	690	711	::::::::::::.::::::::	ACCAGAAGAAGGUGAAGAAGAA	LOC101211010	trihelix transcription factor GTL2	Down-regulated
180	2.6	TTCTTTACCTTCTTCTGGCTCT	CsaV3_6G018720.1	2	5.581	603	624	:::: :::::::::::.::::.	AGAGACAGAAGAAGGUGAAGAG	LOC101210050	seed biotin-containing protein SBP66	no
			CsaV3_6G047350.1	1.5	10.458	128	149	.: :::::::::::::.:::::	GGUGCCAGAAGAAGGUGAAGAA	LOC101219619	heavy metal-associated isoprenylated plant protein 29	no
181	1.46	TCTTTACCTTCTTCTGGCTCTT	CsaV3_6G018720.1	1.5	5.34	602	623	.:::: :::::::::::.::::	GAGAGACAGAAGAAGGUGAAGA	LOC101210050	seed biotin-containing protein SBP66	no
			CsaV3_6G047350.1	2	10.479	127	148	..: :::::::::::::.::::	GGGUGCCAGAAGAAGGUGAAGA	LOC101219619	heavy metal-associated isoprenylated plant protein 29	no
182	9.85	CTTTACCTTCTTCTGGCTCTTC	CsaV3_6G018720.1	2	5.376	601	622	.:::: :::::::::::.:::	CGAGAGACAGAAGAAGGUGAAG	LOC101210050	seed biotin-containing protein SBP66	no
183	23.03	TTTACCTTCTTCTGGCTCTTCC	CsaV3_4G007700.1	1.5	10.181	354	375	::.:::: :::::::::::::	AGAGGAGCAAGAAGAAGGUAAA	LOC101217848	glutathione S-transferase	no
184	9.36	TTACCTTCTTCTGGCTCTTCCG	CsaV3_1G036030.1	2	15.257	2399	2420	:::::: .::::::::::::.	AGGAAGAUUCAGAAGAAGGUAG	LOC101214759	uncharacterized	no
187	1.63	CCTTCTTCTGGCTCTTCCGATG	CsaV3_6G008320.1	2	24.538	906	927	::.:::::::::::::::.:	AAUUGGAAGAGCCAGAAGAGGA	LOC101215598	pyruvate dehydrogenase E1 component subunit alpha-3, chloroplastic	no
188	0.57	CTTCTTCTGGCTCTTCCGATGA	CsaV3_1G040110.1	2	15.948	442	463	:::.:::.:::..::::::::	ACAUUGGAGGAGUUAGAAGAAG	LOC101219438	protein PLASTID MOVEMENT IMPAIRED 1-RELATED 1	no
			CsaV3_6G008320.1	2	23.558	905	926	::.:::::::::::::::.:	CAAUUGGAAGAGCCAGAAGAGG	LOC101215598	pyruvate dehydrogenase E1 component subunit alpha-3, chloroplastic	no
			CsaV3_UNG050380.1	2	15.948	595	616	:::.:::.:::..::::::::	ACAUUGGAGGAGUUAGAAGAAG	LOC101216856	protein PLASTID MOVEMENT IMPAIRED 1-RELATED 1	no
199	4.96	TCTTCCGATGAGACGCGACCGG	CsaV3_2G017690.1	2	18.705	484	505	::: : :::::::::::::::	GCGGACCCGUCUCAUCGGAAGA	LOC101211535	UBP1-associated protein 2A	no
*reads per million
# HSVd-sRNAs containing adaptive mutations (in red) are marked using yellow background.
$ maximum energy to unpair the target site
&based on transcriptome analysis

## Sheet: Targets of -21nt sRNAs
5'-terminal position	RPM*	Sequences of sRNAs (5' to 3')#	Target_Acc.	Expectation	UPE$	Target_start	Target_end	alignment	Target aligned fragment	GenBank Acc.	Target gene Description	Differential expression&
114	0.16	AGCACCGCGGCCCTCTCTCCA	CsaV3_6G013490.1	1.5	17.736	847	867	:::::::.:::.::.::::::	UGGAGAGGGGGUCGUGGUGCU	LOC101203472	glyceraldehyde-3-phosphate dehydrogenase GAPCP2, chloroplastic	no
173	0.73	AAGAAGGTAAAGAAGAAGGGA	CsaV3_1G012310.1	2	4.139	45	65	:::::::::::: ::::::::	UCCCUUCUUCUUCACCUUCUU	LOC105435184	uncharacterized	no
174	0.16	GAAGAAGGTAAAGAAGAAGGG	CsaV3_1G012310.1	2	4.145	46	66	::::::::::: :::::::::	CCCUUCUUCUUCACCUUCUUC	LOC105435184	uncharacterized	no
183	0.9	GAAGAGCCAGAAGAAGGTAAA	CsaV3_6G002970.1	1.5	6.394	247	267	:: ::::::::.:::::::::	UUGACCUUCUUUUGGCUCUUC	LOC105435981	uncharacterized	--
281	1.22	CCAGAGGGGCTCAAGAGAGGA	CsaV3_1G043040.1	2	21.241	1386	1406	::::. .::::::::::::::	UCCUUGUUUGAGCCCCUCUGG	LOC101216226	zinc finger CCCH domain-containing protein 46	no
*reads per million
# HSVd-sRNAs containing adaptive mutations (in red) are marked using yellow background.
$ maximum energy to unpair the target site
&based on transcriptome analysis

## Sheet: Targets of -22nt sRNAs
5'-terminal position	RPM*	Sequences of sRNAs (5' to 3')#	Target_Acc.	Expectation	UPE$	Target_start	Target_end	alignment	Target aligned fragment	GenBank Acc.	Target gene Description	Differential expression&
53	1.38	CCTTTCTCAGGTAAGTACCTCC	CsaV3_4G003470.1	2	17.552	2828	2849	::::::.::.:.:::::.:::	UGAGGUAUUUGCUUGAGAGAGG	LOC101217545	inactive leucine-rich repeat receptor-like protein kinase	no
172	0.16	AAGAAGGTAAAGAAGAAGGGAC	CsaV3_1G012310.1	2	4.139	44	65	:::::::::::: ::::::::	UUCCCUUCUUCUUCACCUUCUU	LOC105435184	uncharacterized	no
173	0.49	GAAGAAGGTAAAGAAGAAGGGA	CsaV3_1G012310.1	2	4.145	45	66	:::::::::::: :::::::::	UCCCUUCUUCUUCACCUUCUUC	LOC105435184	uncharacterized	no
182	0.73	GAAGAGCCAGAAGAAGGTAAAG	CsaV3_6G002970.1	1.5	6.394	246	267	:: ::::::::.:::::::::	AUUGACCUUCUUUUGGCUCUUC	LOC105435981	uncharacterized	--
280	0.33	CCAGAGGGGCTCAAGAGAGGAT	CsaV3_1G043040.1	2	21.241	1385	1406	::::. .::::::::::::::	CUCCUUGUUUGAGCCCCUCUGG	LOC101216226	zinc finger CCCH domain-containing protein 46	no
*reads per million
# HSVd-sRNAs containing adaptive mutations (in red) are marked using yellow background.
$ maximum energy to unpair the target site
&based on transcriptome analysis
