# Supplementary material for: Effects of Host-Adaptive Mutations on Hop Stunt Viroid Pathogenicity and Small RNA Biogenesis
Source: Int J Mol Sci. 2020 Oct 6;21(19):7383. doi: 10.3390/ijms21197383 (PMC7582576; doi:10.3390/ijms21197383)
Supplement: Supplementary file 1 [file ijms-21-07383-s001.zip › Supplementary files/Table S5 HSVd-g54 sRNAs.xlsx]

## Sheet: +21nt
5'-Position	Sequences*	Reads no.	RPM#
1	CTGGGGAATTCTCGAGTTGCC	91	7.40439		*the sRNAs containing adaptive mutations (in red color) are marked using yellow background
2	TGGGGAATTCTCGAGTTGCCG	38	3.09194		#reads per million
6	GAATTCTCGAGTTGCCGCATC	5	0.406835
7	AATTCTCGAGTTGCCGCATCA	53	4.31245
8	ATTCTCGAGTTGCCGCATCAG	30	2.44101
9	TTCTCGAGTTGCCGCATCAGG	46	3.74288
10	TCTCGAGTTGCCGCATCAGGC	25	2.03417
11	CTCGAGTTGCCGCATCAGGCA	10	0.81367
12	TCGAGTTGCCGCATCAGGCAA	1	0.081367
20	CCGCATCAGGCAAGCAAAGAA	2	0.162734
21	CGCATCAGGCAAGCAAAGAAA	2	0.162734
23	CATCAGGCAAGCAAAGAAAAA	1	0.081367
25	TCAGGCAAGCAAAGAAAAAAC	3	0.244101
26	CAGGCAAGCAAAGAAAAAACA	4	0.325468
30	CAAGCAAAGAAAAAACAAGGC	8	0.650936
32	AGCAAAGAAAAAACAAGGCAG	3	0.244101
34	CAAAGAAAAAACAAGGCAGGA	35	2.84784
36	AAGAAAAAACAAGGCAGGAAG	3	0.244101
38	GAAAAAACAAGGCAGGAAGGT	1	0.081367
39	AAAAAACAAGGCAGGAAGGTA	2	0.162734
40	AAAAACAAGGCAGGAAGGTAC	16	1.30187
41	AAAACAAGGCAGGAAGGTACT	19	1.54597
42	AAACAAGGCAGGAAGGTACTT	16	1.30187
43	AACAAGGCAGGAAGGTACTTA	18	1.46461
44	ACAAGGCAGGAAGGTACTTAC	9	0.732303
45	CAAGGCAGGAAGGTACTTACC	152	12.3678
46	AAGGCAGGAAGGTACTTACCT	2	0.162734
47	AGGCAGGAAGGTACTTACCTG	4	0.325468
48	GGCAGGAAGGTACTTACCTGA	1	0.081367
50	CAGGAAGGTACTTACCTGAGA	19	1.54597
51	AGGAAGGTACTTACCTGAGAA	5	0.406835
54	AAGGTACTTACCTGAGAAAGG	18	1.46461
55	AGGTACTTACCTGAGAAAGGA	23	1.87144
56	GGTACTTACCTGAGAAAGGAG	6	0.488202
57	GTACTTACCTGAGAAAGGAGC	1	0.081367
58	TACTTACCTGAGAAAGGAGCC	1	0.081367
60	CTTACCTGAGAAAGGAGCCCC	9	0.732303
61	TTACCTGAGAAAGGAGCCCCG	12	0.976404
62	TACCTGAGAAAGGAGCCCCGG	8	0.650936
63	ACCTGAGAAAGGAGCCCCGGG	1	0.081367
64	CCTGAGAAAGGAGCCCCGGGG	7	0.569569
65	CTGAGAAAGGAGCCCCGGGGC	110	8.95037
66	TGAGAAAGGAGCCCCGGGGCA	54	4.39382
71	AAGGAGCCCCGGGGCAACTCT	2	0.162734
75	AGCCCCGGGGCAACTCTTCTC	12	0.976404
77	CCCCGGGGCAACTCTTCTCAG	250	20.3417
78	CCCGGGGCAACTCTTCTCAGA	2059	167.535
79	CCGGGGCAACTCTTCTCAGAA	326	26.5256
80	CGGGGCAACTCTTCTCAGAAT	576	46.8674
81	GGGGCAACTCTTCTCAGAATC	5	0.406835
83	GGCAACTCTTCTCAGAATCCA	1	0.081367
84	GCAACTCTTCTCAGAATCCAG	8	0.650936
85	CAACTCTTCTCAGAATCCAGC	208	16.9243
86	AACTCTTCTCAGAATCCAGCG	2	0.162734
87	ACTCTTCTCAGAATCCAGCGA	27	2.19691
88	CTCTTCTCAGAATCCAGCGAG	11	0.895037
89	TCTTCTCAGAATCCAGCGAGA	18	1.46461
90	CTTCTCAGAATCCAGCGAGAG	3	0.244101
91	TTCTCAGAATCCAGCGAGAGG	1	0.081367
92	TCTCAGAATCCAGCGAGAGGC	2	0.162734
93	CTCAGAATCCAGCGAGAGGCG	30	2.44101
94	TCAGAATCCAGCGAGAGGCGT	136	11.0659
95	CAGAATCCAGCGAGAGGCGTG	297	24.166
96	AGAATCCAGCGAGAGGCGTGG	45	3.66151
100	TCCAGCGAGAGGCGTGGAGAG	1	0.081367
101	CCAGCGAGAGGCGTGGAGAGA	34	2.76648
102	CAGCGAGAGGCGTGGAGAGAG	203	16.5175
103	AGCGAGAGGCGTGGAGAGAGG	8	0.650936
104	GCGAGAGGCGTGGAGAGAGGG	1	0.081367
105	CGAGAGGCGTGGAGAGAGGGC	64	5.20749
107	AGAGGCGTGGAGAGAGGGCCG	4	0.325468
111	GCGTGGAGAGAGGGCCGCGGT	1	0.081367
112	CGTGGAGAGAGGGCCGCGGTG	35	2.84784
114	TGGAGAGAGGGCCGCGGTGCT	26	2.11554
120	GAGGGCCGCGGTGCTCTGGAG	1	0.081367
121	AGGGCCGCGGTGCTCTGGAGT	42	3.41741
124	GCCGCGGTGCTCTGGAGTAGA	5	0.406835
125	CCGCGGTGCTCTGGAGTAGAG	2658	216.273
126	CGCGGTGCTCTGGAGTAGAGG	3318	269.976
127	GCGGTGCTCTGGAGTAGAGGC	36	2.92921
128	CGGTGCTCTGGAGTAGAGGCT	905	73.6371
130	GTGCTCTGGAGTAGAGGCTCT	522	42.4736
131	TGCTCTGGAGTAGAGGCTCTG	697	56.7128
132	GCTCTGGAGTAGAGGCTCTGC	20	1.62734
133	CTCTGGAGTAGAGGCTCTGCC	478	38.8934
134	TCTGGAGTAGAGGCTCTGCCT	167	13.5883
135	CTGGAGTAGAGGCTCTGCCTT	514	41.8226
136	TGGAGTAGAGGCTCTGCCTTC	560	45.5655
137	GGAGTAGAGGCTCTGCCTTCG	18	1.46461
144	AGGCTCTGCCTTCGAAACACC	2	0.162734
145	GGCTCTGCCTTCGAAACACCA	1	0.081367
146	GCTCTGCCTTCGAAACACCAT	3	0.244101
147	CTCTGCCTTCGAAACACCATC	694	56.4687
148	TCTGCCTTCGAAACACCATCG	103	8.3808
149	CTGCCTTCGAAACACCATCGA	261	21.2368
150	TGCCTTCGAAACACCATCGAT	1	0.081367
151	GCCTTCGAAACACCATCGATC	1	0.081367
152	CCTTCGAAACACCATCGATCG	1	0.081367
154	TTCGAAACACCATCGATCGTC	27	2.19691
155	TCGAAACACCATCGATCGTCC	422	34.3369
156	CGAAACACCATCGATCGTCCC	630	51.2612
157	GAAACACCATCGATCGTCCCT	78	6.34662
158	AAACACCATCGATCGTCCCTT	188	15.297
159	AACACCATCGATCGTCCCTTC	130	10.5777
160	ACACCATCGATCGTCCCTTCT	142	11.5541
161	CACCATCGATCGTCCCTTCTT	267	21.725
162	ACCATCGATCGTCCCTTCTTC	26	2.11554
163	CCATCGATCGTCCCTTCTTCT	443	36.0456
164	CATCGATCGTCCCTTCTTCTT	151	12.2864
165	ATCGATCGTCCCTTCTTCTTT	111	9.03173
166	TCGATCGTCCCTTCTTCTTTA	8	0.650936
167	CGATCGTCCCTTCTTCTTTAC	5	0.406835
168	GATCGTCCCTTCTTCTTTACC	2	0.162734
169	ATCGTCCCTTCTTCTTTACCT	5	0.406835
170	TCGTCCCTTCTTCTTTACCTT	45	3.66151
171	CGTCCCTTCTTCTTTACCTTC	39	3.17331
172	GTCCCTTCTTCTTTACCTTCT	3	0.244101
173	TCCCTTCTTCTTTACCTTCTT	12	0.976404
174	CCCTTCTTCTTTACCTTCTTC	1	0.081367
175	CCTTCTTCTTTACCTTCTTCT	4	0.325468
176	CTTCTTCTTTACCTTCTTCTG	1	0.081367
177	TTCTTCTTTACCTTCTTCTGG	1	0.081367
179	CTTCTTTACCTTCTTCTGGCT	34	2.76648	y
180	TTCTTTACCTTCTTCTGGCTC	14	1.13914
181	TCTTTACCTTCTTCTGGCTCT	88	7.16029
182	CTTTACCTTCTTCTGGCTCTT	184	14.9715
183	TTTACCTTCTTCTGGCTCTTC	161	13.1001
184	TTACCTTCTTCTGGCTCTTCC	280	22.7828
185	TACCTTCTTCTGGCTCTTCCG	273	22.2132
186	ACCTTCTTCTGGCTCTTCCGA	19	1.54597
187	CCTTCTTCTGGCTCTTCCGAT	80	6.50936
188	CTTCTTCTGGCTCTTCCGATG	56	4.55655
189	TTCTTCTGGCTCTTCCGATGA	8	0.650936
190	TCTTCTGGCTCTTCCGATGAG	22	1.79007
191	CTTCTGGCTCTTCCGATGAGA	3146	255.98
192	TTCTGGCTCTTCCGATGAGAC	194	15.7852
193	TCTGGCTCTTCCGATGAGACG	115	9.3572
194	CTGGCTCTTCCGATGAGACGC	845	68.7551
195	TGGCTCTTCCGATGAGACGCG	92	7.48576
196	GGCTCTTCCGATGAGACGCGA	2	0.162734
197	GCTCTTCCGATGAGACGCGAC	5	0.406835
198	CTCTTCCGATGAGACGCGACC	1346	109.52
199	TCTTCCGATGAGACGCGACCG	157	12.7746
200	CTTCCGATGAGACGCGACCGG	1058	86.0862
201	TTCCGATGAGACGCGACCGGT	194	15.7852
202	TCCGATGAGACGCGACCGGTG	13	1.05777
203	CCGATGAGACGCGACCGGTGG	115	9.3572
204	CGATGAGACGCGACCGGTGGC	127	10.3336
205	GATGAGACGCGACCGGTGGCA	2	0.162734
206	ATGAGACGCGACCGGTGGCAT	11	0.895037
207	TGAGACGCGACCGGTGGCATC	230	18.7144
209	AGACGCGACCGGTGGCATCAC	3	0.244101
210	GACGCGACCGGTGGCATCACC	2	0.162734
211	ACGCGACCGGTGGCATCACCT	2	0.162734
212	CGCGACCGGTGGCATCACCTC	74	6.02116
214	CGACCGGTGGCATCACCTCTC	7	0.569569
217	CCGGTGGCATCACCTCTCGGT	1	0.081367
218	CGGTGGCATCACCTCTCGGTT	21	1.70871
219	GGTGGCATCACCTCTCGGTTC	4	0.325468
220	GTGGCATCACCTCTCGGTTCG	32	2.60374
221	TGGCATCACCTCTCGGTTCGT	240	19.5281
223	GCATCACCTCTCGGTTCGTCC	11	0.895037
224	CATCACCTCTCGGTTCGTCCC	56	4.55655
225	ATCACCTCTCGGTTCGTCCCA	13	1.05777
226	TCACCTCTCGGTTCGTCCCAA	16	1.30187
227	CACCTCTCGGTTCGTCCCAAC	7	0.569569
229	CCTCTCGGTTCGTCCCAACCT	50	4.06835
230	CTCTCGGTTCGTCCCAACCTG	375	30.5126
231	TCTCGGTTCGTCCCAACCTGC	1505	122.457
232	CTCGGTTCGTCCCAACCTGCT	121	9.8454
233	TCGGTTCGTCCCAACCTGCTT	54	4.39382
234	CGGTTCGTCCCAACCTGCTTT	33	2.68511
235	GGTTCGTCCCAACCTGCTTTT	1	0.081367
236	GTTCGTCCCAACCTGCTTTTT	48	3.90561
237	TTCGTCCCAACCTGCTTTTTG	62	5.04475
238	TCGTCCCAACCTGCTTTTTGT	14	1.13914
239	CGTCCCAACCTGCTTTTTGTC	34	2.76648
241	TCCCAACCTGCTTTTTGTCTA	24	1.95281
242	CCCAACCTGCTTTTTGTCTAT	4	0.325468
243	CCAACCTGCTTTTTGTCTATC	66	5.37022
244	CAACCTGCTTTTTGTCTATCT	45	3.66151
245	AACCTGCTTTTTGTCTATCTG	59	4.80065
246	ACCTGCTTTTTGTCTATCTGA	8	0.650936
247	CCTGCTTTTTGTCTATCTGAG	57	4.63792
248	CTGCTTTTTGTCTATCTGAGC	1632	132.791
249	TGCTTTTTGTCTATCTGAGCC	5	0.406835
250	GCTTTTTGTCTATCTGAGCCT	12	0.976404
251	CTTTTTGTCTATCTGAGCCTC	199	16.192
252	TTTTTGTCTATCTGAGCCTCT	288	23.4337
253	TTTTGTCTATCTGAGCCTCTG	88	7.16029
254	TTTGTCTATCTGAGCCTCTGC	330	26.8511
255	TTGTCTATCTGAGCCTCTGCC	167	13.5883
256	TGTCTATCTGAGCCTCTGCCG	59	4.80065
257	GTCTATCTGAGCCTCTGCCGC	3	0.244101
258	TCTATCTGAGCCTCTGCCGCG	195	15.8666
259	CTATCTGAGCCTCTGCCGCGG	252	20.5045
260	TATCTGAGCCTCTGCCGCGGA	187	15.2156
262	TCTGAGCCTCTGCCGCGGATC	1014	82.5061
263	CTGAGCCTCTGCCGCGGATCC	34	2.76648
264	TGAGCCTCTGCCGCGGATCCT	86	6.99756
266	AGCCTCTGCCGCGGATCCTCT	1	0.081367
268	CCTCTGCCGCGGATCCTCTCT	87	7.07893
269	CTCTGCCGCGGATCCTCTCTT	64	5.20749
270	TCTGCCGCGGATCCTCTCTTG	164	13.3442
271	CTGCCGCGGATCCTCTCTTGA	48	3.90561
272	TGCCGCGGATCCTCTCTTGAG	62	5.04475
273	GCCGCGGATCCTCTCTTGAGC	2	0.162734
274	CCGCGGATCCTCTCTTGAGCC	853	69.406
275	CGCGGATCCTCTCTTGAGCCC	421	34.2555
276	GCGGATCCTCTCTTGAGCCCC	8	0.650936
277	CGGATCCTCTCTTGAGCCCCT	242	19.6908
279	GATCCTCTCTTGAGCCCCTCG	2	0.162734
280	ATCCTCTCTTGAGCCCCTCGG	6	0.488202
281	TCCTCTCTTGAGCCCCTCGGG	490	39.8698
285	CTCTTGAGCCCCTCGGGGAAT	1	0.081367
286	TCTTGAGCCCCTCGGGGAATT	1	0.081367
291	AGCCCCTCGGGGAATTCTCGA	3	0.244101
293	CCCCTCGGGGAATTCTCGAGT	36	2.92921
294	CCCTCGGGGAATTCTCGAGTT	304	24.7356
295	CCTCGGGGAATTCTCGAGTTG	74	6.02116
296	CTCGGGGAATTCTCGAGTTGC	48	3.90561
297	TCGGGGAATTCTCGAGTTGCC	1056	85.9235

## Sheet: +22nt
5'-Position	Sequences*	Reads no.	RPM#
1	CTGGGGAATTCTCGAGTTGCCG	267	21.725		*the sRNAs containing adaptive mutations (in red color) are marked using yellow background
2	TGGGGAATTCTCGAGTTGCCGC	7	0.569569		#reads per million
6	GAATTCTCGAGTTGCCGCATCA	3	0.244101
7	AATTCTCGAGTTGCCGCATCAG	23	1.87144
8	ATTCTCGAGTTGCCGCATCAGG	9	0.732303
9	TTCTCGAGTTGCCGCATCAGGC	10	0.81367
20	CCGCATCAGGCAAGCAAAGAAA	3	0.244101
21	CGCATCAGGCAAGCAAAGAAAA	2	0.162734
23	CATCAGGCAAGCAAAGAAAAAA	1	0.081367
25	TCAGGCAAGCAAAGAAAAAACA	11	0.895037
27	AGGCAAGCAAAGAAAAAACAAG	1	0.081367
30	CAAGCAAAGAAAAAACAAGGCA	1	0.081367
31	AAGCAAAGAAAAAACAAGGCAG	1	0.081367
33	GCAAAGAAAAAACAAGGCAGGA	1	0.081367
34	CAAAGAAAAAACAAGGCAGGAA	3	0.244101
35	AAAGAAAAAACAAGGCAGGAAG	7	0.569569
36	AAGAAAAAACAAGGCAGGAAGG	3	0.244101
39	AAAAAACAAGGCAGGAAGGTAC	1	0.081367
40	AAAAACAAGGCAGGAAGGTACT	9	0.732303
41	AAAACAAGGCAGGAAGGTACTT	35	2.84784
42	AAACAAGGCAGGAAGGTACTTA	5	0.406835
44	ACAAGGCAGGAAGGTACTTACC	5	0.406835
45	CAAGGCAGGAAGGTACTTACCT	12	0.976404
47	AGGCAGGAAGGTACTTACCTGA	2	0.162734
50	CAGGAAGGTACTTACCTGAGAA	2	0.162734
51	AGGAAGGTACTTACCTGAGAAA	6	0.488202
54	AAGGTACTTACCTGAGAAAGGA	11	0.895037
56	GGTACTTACCTGAGAAAGGAGC	2	0.162734
59	ACTTACCTGAGAAAGGAGCCCC	1	0.081367
60	CTTACCTGAGAAAGGAGCCCCG	10	0.81367
61	TTACCTGAGAAAGGAGCCCCGG	42	3.41741
62	TACCTGAGAAAGGAGCCCCGGG	1	0.081367
64	CCTGAGAAAGGAGCCCCGGGGC	6	0.488202
65	CTGAGAAAGGAGCCCCGGGGCA	30	2.44101
66	TGAGAAAGGAGCCCCGGGGCAA	82	6.67209
70	AAAGGAGCCCCGGGGCAACTCT	1	0.081367
71	AAGGAGCCCCGGGGCAACTCTT	1	0.081367
76	GCCCCGGGGCAACTCTTCTCAG	1	0.081367
77	CCCCGGGGCAACTCTTCTCAGA	782	63.629
78	CCCGGGGCAACTCTTCTCAGAA	28	2.27828
79	CCGGGGCAACTCTTCTCAGAAT	243	19.7722
80	CGGGGCAACTCTTCTCAGAATC	909	73.9626
84	GCAACTCTTCTCAGAATCCAGC	6	0.488202
85	CAACTCTTCTCAGAATCCAGCG	171	13.9138
86	AACTCTTCTCAGAATCCAGCGA	5	0.406835
87	ACTCTTCTCAGAATCCAGCGAG	5	0.406835
88	CTCTTCTCAGAATCCAGCGAGA	80	6.50936
91	TTCTCAGAATCCAGCGAGAGGC	2	0.162734
92	TCTCAGAATCCAGCGAGAGGCG	1	0.081367
93	CTCAGAATCCAGCGAGAGGCGT	421	34.2555
94	TCAGAATCCAGCGAGAGGCGTG	307	24.9797
95	CAGAATCCAGCGAGAGGCGTGG	73	5.93979
101	CCAGCGAGAGGCGTGGAGAGAG	23	1.87144
102	CAGCGAGAGGCGTGGAGAGAGG	72	5.85842
104	GCGAGAGGCGTGGAGAGAGGGC	1	0.081367
105	CGAGAGGCGTGGAGAGAGGGCC	9	0.732303
106	GAGAGGCGTGGAGAGAGGGCCG	2	0.162734
112	CGTGGAGAGAGGGCCGCGGTGC	86	6.99756
114	TGGAGAGAGGGCCGCGGTGCTC	37	3.01058
116	GAGAGAGGGCCGCGGTGCTCTG	2	0.162734
117	AGAGAGGGCCGCGGTGCTCTGG	3	0.244101
119	AGAGGGCCGCGGTGCTCTGGAG	1	0.081367
120	GAGGGCCGCGGTGCTCTGGAGT	28	2.27828
123	GGCCGCGGTGCTCTGGAGTAGA	2	0.162734
124	GCCGCGGTGCTCTGGAGTAGAG	1	0.081367
125	CCGCGGTGCTCTGGAGTAGAGG	1040	84.6216
126	CGCGGTGCTCTGGAGTAGAGGC	1932	157.201
127	GCGGTGCTCTGGAGTAGAGGCT	7	0.569569
128	CGGTGCTCTGGAGTAGAGGCTC	589	47.9251
129	GGTGCTCTGGAGTAGAGGCTCT	35	2.84784
130	GTGCTCTGGAGTAGAGGCTCTG	130	10.5777
131	TGCTCTGGAGTAGAGGCTCTGC	135	10.9845
132	GCTCTGGAGTAGAGGCTCTGCC	3	0.244101
133	CTCTGGAGTAGAGGCTCTGCCT	49	3.98698
134	TCTGGAGTAGAGGCTCTGCCTT	289	23.5151
135	CTGGAGTAGAGGCTCTGCCTTC	1444	117.494
136	TGGAGTAGAGGCTCTGCCTTCG	217	17.6566
137	GGAGTAGAGGCTCTGCCTTCGA	2	0.162734
146	GCTCTGCCTTCGAAACACCATC	5	0.406835
147	CTCTGCCTTCGAAACACCATCG	189	15.3784
148	TCTGCCTTCGAAACACCATCGA	114	9.27583
149	CTGCCTTCGAAACACCATCGAT	19	1.54597
150	TGCCTTCGAAACACCATCGATC	2	0.162734
153	CTTCGAAACACCATCGATCGTC	27	2.19691
154	TTCGAAACACCATCGATCGTCC	77	6.26526
155	TCGAAACACCATCGATCGTCCC	86	6.99756
156	CGAAACACCATCGATCGTCCCT	228	18.5517
157	GAAACACCATCGATCGTCCCTT	204	16.5989
158	AAACACCATCGATCGTCCCTTC	73	5.93979
159	AACACCATCGATCGTCCCTTCT	33	2.68511
160	ACACCATCGATCGTCCCTTCTT	73	5.93979
161	CACCATCGATCGTCCCTTCTTC	89	7.24166
162	ACCATCGATCGTCCCTTCTTCT	9	0.732303
163	CCATCGATCGTCCCTTCTTCTT	150	12.205
164	CATCGATCGTCCCTTCTTCTTT	111	9.03173
165	ATCGATCGTCCCTTCTTCTTTA	38	3.09194
166	TCGATCGTCCCTTCTTCTTTAC	1	0.081367
167	CGATCGTCCCTTCTTCTTTACC	13	1.05777
168	GATCGTCCCTTCTTCTTTACCT	2	0.162734
169	ATCGTCCCTTCTTCTTTACCTT	13	1.05777
170	TCGTCCCTTCTTCTTTACCTTC	30	2.44101
171	CGTCCCTTCTTCTTTACCTTCT	20	1.62734
172	GTCCCTTCTTCTTTACCTTCTT	6	0.488202
173	TCCCTTCTTCTTTACCTTCTTC	1	0.081367
174	CCCTTCTTCTTTACCTTCTTCT	1	0.081367
175	CCTTCTTCTTTACCTTCTTCTG	8	0.650936
176	CTTCTTCTTTACCTTCTTCTGG	2	0.162734
177	TTCTTCTTTACCTTCTTCTGGC	1	0.081367
179	CTTCTTTACCTTCTTCTGGCTC	5	0.406835
180	TTCTTTACCTTCTTCTGGCTCT	32	2.60374
181	TCTTTACCTTCTTCTGGCTCTT	18	1.46461
182	CTTTACCTTCTTCTGGCTCTTC	121	9.8454
183	TTTACCTTCTTCTGGCTCTTCC	283	23.0269
184	TTACCTTCTTCTGGCTCTTCCG	115	9.3572
185	TACCTTCTTCTGGCTCTTCCGA	59	4.80065
186	ACCTTCTTCTGGCTCTTCCGAT	1	0.081367
187	CCTTCTTCTGGCTCTTCCGATG	20	1.62734
188	CTTCTTCTGGCTCTTCCGATGA	7	0.569569
189	TTCTTCTGGCTCTTCCGATGAG	5	0.406835
190	TCTTCTGGCTCTTCCGATGAGA	35	2.84784
191	CTTCTGGCTCTTCCGATGAGAC	153	12.4491
192	TTCTGGCTCTTCCGATGAGACG	448	36.4524
193	TCTGGCTCTTCCGATGAGACGC	216	17.5753
194	CTGGCTCTTCCGATGAGACGCG	92	7.48576
195	TGGCTCTTCCGATGAGACGCGA	80	6.50936
196	GGCTCTTCCGATGAGACGCGAC	1	0.081367
197	GCTCTTCCGATGAGACGCGACC	3	0.244101
198	CTCTTCCGATGAGACGCGACCG	100	8.1367
199	TCTTCCGATGAGACGCGACCGG	61	4.96338
200	CTTCCGATGAGACGCGACCGGT	538	43.7754
201	TTCCGATGAGACGCGACCGGTG	5	0.406835
202	TCCGATGAGACGCGACCGGTGG	13	1.05777
203	CCGATGAGACGCGACCGGTGGC	2	0.162734
204	CGATGAGACGCGACCGGTGGCA	162	13.1814
205	GATGAGACGCGACCGGTGGCAT	1	0.081367
206	ATGAGACGCGACCGGTGGCATC	28	2.27828
207	TGAGACGCGACCGGTGGCATCA	12	0.976404
209	AGACGCGACCGGTGGCATCACC	5	0.406835
211	ACGCGACCGGTGGCATCACCTC	1	0.081367
212	CGCGACCGGTGGCATCACCTCT	594	48.332
214	CGACCGGTGGCATCACCTCTCG	3	0.244101
218	CGGTGGCATCACCTCTCGGTTC	35	2.84784
219	GGTGGCATCACCTCTCGGTTCG	2	0.162734
220	GTGGCATCACCTCTCGGTTCGT	11	0.895037
221	TGGCATCACCTCTCGGTTCGTC	3	0.244101
224	CATCACCTCTCGGTTCGTCCCA	28	2.27828
225	ATCACCTCTCGGTTCGTCCCAA	6	0.488202
226	TCACCTCTCGGTTCGTCCCAAC	39	3.17331
227	CACCTCTCGGTTCGTCCCAACC	5	0.406835
228	ACCTCTCGGTTCGTCCCAACCT	1	0.081367
229	CCTCTCGGTTCGTCCCAACCTG	119	9.68267
230	CTCTCGGTTCGTCCCAACCTGC	249	20.2604
231	TCTCGGTTCGTCCCAACCTGCT	276	22.4573
232	CTCGGTTCGTCCCAACCTGCTT	138	11.2286
233	TCGGTTCGTCCCAACCTGCTTT	46	3.74288
234	CGGTTCGTCCCAACCTGCTTTT	50	4.06835
235	GGTTCGTCCCAACCTGCTTTTT	1	0.081367
236	GTTCGTCCCAACCTGCTTTTTG	6	0.488202
237	TTCGTCCCAACCTGCTTTTTGT	28	2.27828
238	TCGTCCCAACCTGCTTTTTGTC	23	1.87144
239	CGTCCCAACCTGCTTTTTGTCT	18	1.46461
241	TCCCAACCTGCTTTTTGTCTAT	18	1.46461
242	CCCAACCTGCTTTTTGTCTATC	41	3.33605
243	CCAACCTGCTTTTTGTCTATCT	30	2.44101
244	CAACCTGCTTTTTGTCTATCTG	24	1.95281
245	AACCTGCTTTTTGTCTATCTGA	17	1.38324
247	CCTGCTTTTTGTCTATCTGAGC	779	63.3849
248	CTGCTTTTTGTCTATCTGAGCC	9	0.732303
249	TGCTTTTTGTCTATCTGAGCCT	17	1.38324
251	CTTTTTGTCTATCTGAGCCTCT	111	9.03173
252	TTTTTGTCTATCTGAGCCTCTG	38	3.09194
253	TTTTGTCTATCTGAGCCTCTGC	246	20.0163
254	TTTGTCTATCTGAGCCTCTGCC	75	6.10252
255	TTGTCTATCTGAGCCTCTGCCG	133	10.8218
256	TGTCTATCTGAGCCTCTGCCGC	34	2.76648
258	TCTATCTGAGCCTCTGCCGCGG	65	5.28885
259	CTATCTGAGCCTCTGCCGCGGA	315	25.6306
260	TATCTGAGCCTCTGCCGCGGAT	14	1.13914
261	ATCTGAGCCTCTGCCGCGGATC	22	1.79007
262	TCTGAGCCTCTGCCGCGGATCC	22	1.79007
263	CTGAGCCTCTGCCGCGGATCCT	51	4.14972
264	TGAGCCTCTGCCGCGGATCCTC	23	1.87144
267	GCCTCTGCCGCGGATCCTCTCT	2	0.162734
268	CCTCTGCCGCGGATCCTCTCTT	34	2.76648
269	CTCTGCCGCGGATCCTCTCTTG	60	4.88202
270	TCTGCCGCGGATCCTCTCTTGA	34	2.76648
271	CTGCCGCGGATCCTCTCTTGAG	134	10.9032
272	TGCCGCGGATCCTCTCTTGAGC	3	0.244101
274	CCGCGGATCCTCTCTTGAGCCC	193	15.7038
275	CGCGGATCCTCTCTTGAGCCCC	199	16.192
276	GCGGATCCTCTCTTGAGCCCCT	10	0.81367
277	CGGATCCTCTCTTGAGCCCCTC	153	12.4491
278	GGATCCTCTCTTGAGCCCCTCT	2	0.162734
279	GATCCTCTCTTGAGCCCCTCTG	4	0.325468
280	ATCCTCTCTTGAGCCCCTCTGG	25	2.03417
281	TCCTCTCTTGAGCCCCTCTGGG	3	0.244101
285	CTCTTGAGCCCCTCTGGGGAAT	1	0.081367
287	CTTGAGCCCCTCTGGGGAATTC	1	0.081367
291	AGCCCCTCTGGGGAATTCTCGA	1	0.081367
293	CCCCTCTGGGGAATTCTCGAGT	147	11.9609
294	CCCTCTGGGGAATTCTCGAGTT	61	4.96338
295	CCTCTGGGGAATTCTCGAGTTG	1	0.081367
296	CTCTGGGGAATTCTCGAGTTGC	150	12.205
297	TCTGGGGAATTCTCGAGTTGCC	426	34.6623

## Sheet: -21nt
5'-Position	Sequences*	Reads no.	RPM#
1	GGCAACTCGAGAATTCCCCAG	1	0.081367		*the sRNAs containing adaptive mutations (in red color) are marked using yellow background
2	CGGCAACTCGAGAATTCCCCA	66	5.37022		#reads per million
3	GCGGCAACTCGAGAATTCCCC	25	2.03417
4	TGCGGCAACTCGAGAATTCCC	518	42.1481
5	ATGCGGCAACTCGAGAATTCC	202	16.4361
6	GATGCGGCAACTCGAGAATTC	39	3.17331
7	TGATGCGGCAACTCGAGAATT	759	61.7575
8	CTGATGCGGCAACTCGAGAAT	109	8.869
9	CCTGATGCGGCAACTCGAGAA	55	4.47518
10	GCCTGATGCGGCAACTCGAGA	2	0.162734
11	TGCCTGATGCGGCAACTCGAG	17	1.38324
12	TTGCCTGATGCGGCAACTCGA	3	0.244101
13	CTTGCCTGATGCGGCAACTCG	7	0.569569
16	TTGCTTGCCTGATGCGGCAAC	1	0.081367
18	CTTTGCTTGCCTGATGCGGCA	72	5.85842
19	TCTTTGCTTGCCTGATGCGGC	1	0.081367
20	TTCTTTGCTTGCCTGATGCGG	3	0.244101
21	TTTCTTTGCTTGCCTGATGCG	6	0.488202
22	TTTTCTTTGCTTGCCTGATGC	24	1.95281
23	TTTTTCTTTGCTTGCCTGATG	14	1.13914
24	TTTTTTCTTTGCTTGCCTGAT	23	1.87144
25	GTTTTTTCTTTGCTTGCCTGA	6	0.488202
26	TGTTTTTTCTTTGCTTGCCTG	79	6.42799
27	TTGTTTTTTCTTTGCTTGCCT	9	0.732303
28	CTTGTTTTTTCTTTGCTTGCC	36	2.92921
29	CCTTGTTTTTTCTTTGCTTGC	12	0.976404
30	GCCTTGTTTTTTCTTTGCTTG	1	0.081367
31	TGCCTTGTTTTTTCTTTGCTT	2	0.162734
32	CTGCCTTGTTTTTTCTTTGCT	7	0.569569
33	CCTGCCTTGTTTTTTCTTTGC	33	2.68511
34	TCCTGCCTTGTTTTTTCTTTG	133	10.8218
35	TTCCTGCCTTGTTTTTTCTTT	27	2.19691
36	CTTCCTGCCTTGTTTTTTCTT	54	4.39382
37	CCTTCCTGCCTTGTTTTTTCT	77	6.26526
38	ACCTTCCTGCCTTGTTTTTTC	4	0.325468
39	TACCTTCCTGCCTTGTTTTTT	11	0.895037
40	GTACCTTCCTGCCTTGTTTTT	17	1.38324
41	AGTACCTTCCTGCCTTGTTTT	20	1.62734
42	AAGTACCTTCCTGCCTTGTTT	4	0.325468
43	TAAGTACCTTCCTGCCTTGTT	100	8.1367
44	GTAAGTACCTTCCTGCCTTGT	4	0.325468
45	GGTAAGTACCTTCCTGCCTTG	2	0.162734
50	TCTCAGGTAAGTACCTTCCTG	36	2.92921
51	TTCTCAGGTAAGTACCTTCCT	1	0.081367
52	TTTCTCAGGTAAGTACCTTCC	16	1.30187
53	CTTTCTCAGGTAAGTACCTTC	23	1.87144
54	CCTTTCTCAGGTAAGTACCTT	34	2.76648
55	TCCTTTCTCAGGTAAGTACCT	1	0.081367
56	CTCCTTTCTCAGGTAAGTACC	6	0.488202
60	GGGGCTCCTTTCTCAGGTAAG	2	0.162734
61	CGGGGCTCCTTTCTCAGGTAA	35	2.84784
62	CCGGGGCTCCTTTCTCAGGTA	53	4.31245
63	CCCGGGGCTCCTTTCTCAGGT	2	0.162734
64	CCCCGGGGCTCCTTTCTCAGG	46	3.74288
66	TGCCCCGGGGCTCCTTTCTCA	4	0.325468
67	TTGCCCCGGGGCTCCTTTCTC	12	0.976404
76	TGAGAAGAGTTGCCCCGGGGC	21	1.70871
77	CTGAGAAGAGTTGCCCCGGGG	32	2.60374
78	TCTGAGAAGAGTTGCCCCGGG	9	0.732303
79	TTCTGAGAAGAGTTGCCCCGG	54	4.39382
80	ATTCTGAGAAGAGTTGCCCCG	26	2.11554
81	GATTCTGAGAAGAGTTGCCCC	1	0.081367
83	TGGATTCTGAGAAGAGTTGCC	3	0.244101
84	CTGGATTCTGAGAAGAGTTGC	47	3.82425
85	GCTGGATTCTGAGAAGAGTTG	88	7.16029
86	CGCTGGATTCTGAGAAGAGTT	77	6.26526
87	TCGCTGGATTCTGAGAAGAGT	1288	104.801
88	CTCGCTGGATTCTGAGAAGAG	87	7.07893
89	TCTCGCTGGATTCTGAGAAGA	884	71.9284
90	CTCTCGCTGGATTCTGAGAAG	797	64.8495
91	CCTCTCGCTGGATTCTGAGAA	229	18.633
92	GCCTCTCGCTGGATTCTGAGA	27	2.19691
93	CGCCTCTCGCTGGATTCTGAG	2157	175.509
94	ACGCCTCTCGCTGGATTCTGA	67	5.45159
95	CACGCCTCTCGCTGGATTCTG	691	56.2246
96	CCACGCCTCTCGCTGGATTCT	54	4.39382
97	TCCACGCCTCTCGCTGGATTC	1	0.081367
98	CTCCACGCCTCTCGCTGGATT	2	0.162734
99	TCTCCACGCCTCTCGCTGGAT	4	0.325468
100	CTCTCCACGCCTCTCGCTGGA	2	0.162734
101	TCTCTCCACGCCTCTCGCTGG	66	5.37022
102	CTCTCTCCACGCCTCTCGCTG	24	1.95281
103	CCTCTCTCCACGCCTCTCGCT	42	3.41741
104	CCCTCTCTCCACGCCTCTCGC	3	0.244101
107	CGGCCCTCTCTCCACGCCTCT	39	3.17331
109	CGCGGCCCTCTCTCCACGCCT	23	1.87144
110	CCGCGGCCCTCTCTCCACGCC	42	3.41741
112	CACCGCGGCCCTCTCTCCACG	226	18.3889
114	AGCACCGCGGCCCTCTCTCCA	2	0.162734
115	GAGCACCGCGGCCCTCTCTCC	2	0.162734
116	AGAGCACCGCGGCCCTCTCTC	6	0.488202
117	CAGAGCACCGCGGCCCTCTCT	231	18.7958
118	CCAGAGCACCGCGGCCCTCTC	27	2.19691
119	TCCAGAGCACCGCGGCCCTCT	17	1.38324
120	CTCCAGAGCACCGCGGCCCTC	29	2.35964
121	ACTCCAGAGCACCGCGGCCCT	4	0.325468
122	TACTCCAGAGCACCGCGGCCC	93	7.56713
123	CTACTCCAGAGCACCGCGGCC	53	4.31245
124	TCTACTCCAGAGCACCGCGGC	67	5.45159
125	CTCTACTCCAGAGCACCGCGG	21	1.70871
126	CCTCTACTCCAGAGCACCGCG	3	0.244101
127	GCCTCTACTCCAGAGCACCGC	3	0.244101
130	AGAGCCTCTACTCCAGAGCAC	1	0.081367
131	CAGAGCCTCTACTCCAGAGCA	16	1.30187
132	GCAGAGCCTCTACTCCAGAGC	5	0.406835
135	AAGGCAGAGCCTCTACTCCAG	7	0.569569
136	GAAGGCAGAGCCTCTACTCCA	12	0.976404
137	CGAAGGCAGAGCCTCTACTCC	97	7.8926
138	TCGAAGGCAGAGCCTCTACTC	91	7.40439
139	TTCGAAGGCAGAGCCTCTACT	60	4.88202
140	TTTCGAAGGCAGAGCCTCTAC	25	2.03417
141	GTTTCGAAGGCAGAGCCTCTA	38	3.09194
142	TGTTTCGAAGGCAGAGCCTCT	296	24.0846
143	GTGTTTCGAAGGCAGAGCCTC	41	3.33605
144	GGTGTTTCGAAGGCAGAGCCT	12	0.976404
145	TGGTGTTTCGAAGGCAGAGCC	47	3.82425
146	ATGGTGTTTCGAAGGCAGAGC	17	1.38324
147	GATGGTGTTTCGAAGGCAGAG	3	0.244101
148	CGATGGTGTTTCGAAGGCAGA	56	4.55655
149	TCGATGGTGTTTCGAAGGCAG	69	5.61432
150	GTCGATGGTGTTTCGAAGGCA	2	0.162734
151	GATCGATGGTGTTTCGAAGGC	2	0.162734
152	CGATCGATGGTGTTTCGAAGG	6	0.488202
154	GACGATCGATGGTGTTTCGAA	4	0.325468
156	GGGACGATCGATGGTGTTTCG	6	0.488202
157	AGGGACGATCGATGGTGTTTC	55	4.47518
158	AAGGGACGATCGATGGTGTTT	24	1.95281
159	GAAGGGACGATCGATGGTGTT	14	1.13914
160	AGAAGGGACGATCGATGGTGT	48	3.90561
161	AAGAAGGGACGATCGATGGTG	17	1.38324
162	GAAGAAGGGACGATCGATGGT	1	0.081367
163	AGAAGAAGGGACGATCGATGG	31	2.52238
164	AAGAAGAAGGGACGATCGATG	4	0.325468
165	AAAGAAGAAGGGACGATCGAT	2	0.162734
166	TAAAGAAGAAGGGACGATCGA	218	17.738
167	GTAAAGAAGAAGGGACGATCG	16	1.30187
169	AGGTAAAGAAGAAGGGACGAT	10	0.81367
170	AAGGTAAAGAAGAAGGGACGA	6	0.488202
171	GAAGGTAAAGAAGAAGGGACG	9	0.732303
172	AGAAGGTAAAGAAGAAGGGAC	5	0.406835
173	AAGAAGGTAAAGAAGAAGGGA	9	0.732303
174	GAAGAAGGTAAAGAAGAAGGG	2	0.162734
175	AGAAGAAGGTAAAGAAGAAGG	5	0.406835
176	CAGAAGAAGGTAAAGAAGAAG	135	10.9845
177	CCAGAAGAAGGTAAAGAAGAA	7	0.569569
179	AGCCAGAAGAAGGTAAAGAAG	1	0.081367
181	AGAGCCAGAAGAAGGTAAAGA	2	0.162734
182	AAGAGCCAGAAGAAGGTAAAG	4	0.325468
183	GAAGAGCCAGAAGAAGGTAAA	11	0.895037
184	GGAAGAGCCAGAAGAAGGTAA	9	0.732303
185	CGGAAGAGCCAGAAGAAGGTA	36	2.92921
186	TCGGAAGAGCCAGAAGAAGGT	11	0.895037
190	CTCATCGGAAGAGCCAGAAGA	3	0.244101
191	TCTCATCGGAAGAGCCAGAAG	1	0.081367
193	CGTCTCATCGGAAGAGCCAGA	16	1.30187
194	GCGTCTCATCGGAAGAGCCAG	1	0.081367
195	CGCGTCTCATCGGAAGAGCCA	22	1.79007
196	TCGCGTCTCATCGGAAGAGCC	33	2.68511
197	GTCGCGTCTCATCGGAAGAGC	1	0.081367
198	GGTCGCGTCTCATCGGAAGAG	1	0.081367
199	CGGTCGCGTCTCATCGGAAGA	75	6.10252
200	CCGGTCGCGTCTCATCGGAAG	46	3.74288
201	ACCGGTCGCGTCTCATCGGAA	1	0.081367
202	CACCGGTCGCGTCTCATCGGA	53	4.31245
203	CCACCGGTCGCGTCTCATCGG	6	0.488202
204	GCCACCGGTCGCGTCTCATCG	2	0.162734
205	TGCCACCGGTCGCGTCTCATC	22	1.79007
206	ATGCCACCGGTCGCGTCTCAT	1	0.081367
208	TGATGCCACCGGTCGCGTCTC	8	0.650936
210	GGTGATGCCACCGGTCGCGTC	1	0.081367
211	AGGTGATGCCACCGGTCGCGT	3	0.244101
213	AGAGGTGATGCCACCGGTCGC	1	0.081367
215	CGAGAGGTGATGCCACCGGTC	9	0.732303
216	CCGAGAGGTGATGCCACCGGT	3	0.244101
218	AACCGAGAGGTGATGCCACCG	20	1.62734
219	GAACCGAGAGGTGATGCCACC	3	0.244101
220	CGAACCGAGAGGTGATGCCAC	7	0.569569
221	ACGAACCGAGAGGTGATGCCA	7	0.569569
224	GGGACGAACCGAGAGGTGATG	3	0.244101
225	TGGGACGAACCGAGAGGTGAT	59	4.80065
226	TTGGGACGAACCGAGAGGTGA	277	22.5386
227	GTTGGGACGAACCGAGAGGTG	6	0.488202
228	GGTTGGGACGAACCGAGAGGT	1	0.081367
229	AGGTTGGGACGAACCGAGAGG	410	33.3605
230	CAGGTTGGGACGAACCGAGAG	373	30.3499
231	GCAGGTTGGGACGAACCGAGA	8	0.650936
232	AGCAGGTTGGGACGAACCGAG	4	0.325468
233	AAGCAGGTTGGGACGAACCGA	6	0.488202
234	AAAGCAGGTTGGGACGAACCG	13	1.05777
235	AAAAGCAGGTTGGGACGAACC	7	0.569569
236	AAAAAGCAGGTTGGGACGAAC	6	0.488202
237	CAAAAAGCAGGTTGGGACGAA	47	3.82425
238	ACAAAAAGCAGGTTGGGACGA	10	0.81367
240	AGACAAAAAGCAGGTTGGGAC	1	0.081367
241	TAGACAAAAAGCAGGTTGGGA	16	1.30187
242	ATAGACAAAAAGCAGGTTGGG	4	0.325468
243	GATAGACAAAAAGCAGGTTGG	7	0.569569
244	AGATAGACAAAAAGCAGGTTG	9	0.732303
245	CAGATAGACAAAAAGCAGGTT	39	3.17331
246	TCAGATAGACAAAAAGCAGGT	30	2.44101
247	CTCAGATAGACAAAAAGCAGG	34	2.76648
248	GCTCAGATAGACAAAAAGCAG	1	0.081367
250	AGGCTCAGATAGACAAAAAGC	4	0.325468
252	AGAGGCTCAGATAGACAAAAA	1	0.081367
253	CAGAGGCTCAGATAGACAAAA	91	7.40439
254	GCAGAGGCTCAGATAGACAAA	1	0.081367
256	CGGCAGAGGCTCAGATAGACA	179	14.5647
258	CGCGGCAGAGGCTCAGATAGA	41	3.33605
259	CCGCGGCAGAGGCTCAGATAG	77	6.26526
260	TCCGCGGCAGAGGCTCAGATA	138	11.2286
261	ATCCGCGGCAGAGGCTCAGAT	5	0.406835
263	GGATCCGCGGCAGAGGCTCAG	2	0.162734
266	AGAGGATCCGCGGCAGAGGCT	2	0.162734
268	AGAGAGGATCCGCGGCAGAGG	1	0.081367
270	CAAGAGAGGATCCGCGGCAGA	69	5.61432
271	TCAAGAGAGGATCCGCGGCAG	28	2.27828
272	CTCAAGAGAGGATCCGCGGCA	52	4.23108
278	GAGGGGCTCAAGAGAGGATCC	1	0.081367
279	CGAGGGGCTCAAGAGAGGATC	47	3.82425
280	CAGAGGGGCTCAAGAGAGGAT	22	1.79007
281	CCAGAGGGGCTCAAGAGAGGA	15	1.2205
282	CCCAGAGGGGCTCAAGAGAGG	2	0.162734
291	CGAGAATTCCCCAGAGGGGCT	1	0.081367
292	TCGAGAATTCCCCAGAGGGGC	7	0.569569
293	CTCGAGAATTCCCCAGAGGGG	4	0.325468
295	AACTCGAGAATTCCCCAGAGG	2	0.162734
296	CAACTCGAGAATTCCCCAGAG	6	0.488202
297	GCAACTCGAGAATTCCCCAGA	4	0.325468

## Sheet: -22nt
5'-Position	Sequences*	Reads no.	RPM#
1	CGGCAACTCGAGAATTCCCCAG	53	4.31245		*the sRNAs containing adaptive mutations (in red color) are marked using yellow background
2	GCGGCAACTCGAGAATTCCCCA	3	0.244101		#reads per million
3	TGCGGCAACTCGAGAATTCCCC	105	8.54353
4	ATGCGGCAACTCGAGAATTCCC	116	9.43857
5	GATGCGGCAACTCGAGAATTCC	5	0.406835
6	TGATGCGGCAACTCGAGAATTC	496	40.358
7	CTGATGCGGCAACTCGAGAATT	265	21.5622
8	CCTGATGCGGCAACTCGAGAAT	44	3.58015
9	GCCTGATGCGGCAACTCGAGAA	1	0.081367
12	CTTGCCTGATGCGGCAACTCGA	3	0.244101
17	CTTTGCTTGCCTGATGCGGCAA	2	0.162734
19	TTCTTTGCTTGCCTGATGCGGC	1	0.081367
20	TTTCTTTGCTTGCCTGATGCGG	3	0.244101
21	TTTTCTTTGCTTGCCTGATGCG	11	0.895037
23	TTTTTTCTTTGCTTGCCTGATG	52	4.23108
25	TGTTTTTTCTTTGCTTGCCTGA	6	0.488202
26	TTGTTTTTTCTTTGCTTGCCTG	16	1.30187
27	CTTGTTTTTTCTTTGCTTGCCT	15	1.2205
30	TGCCTTGTTTTTTCTTTGCTTG	2	0.162734
32	CCTGCCTTGTTTTTTCTTTGCT	2	0.162734
33	CCCTGCCTTGTTTTTTCTTTGC	24	1.95281
34	TCCCTGCCTTGTTTTTTCTTTG	161	13.1001
35	CTCCCTGCCTTGTTTTTTCTTT	28	2.27828
36	CCTCCCTGCCTTGTTTTTTCTT	26	2.11554
37	ACCTCCCTGCCTTGTTTTTTCT	1	0.081367
38	TACCTCCCTGCCTTGTTTTTTC	15	1.2205
39	GTACCTCCCTGCCTTGTTTTTT	3	0.244101
40	AGTACCTCCCTGCCTTGTTTTT	4	0.325468
42	TAAGTACCTCCCTGCCTTGTTT	19	1.54597
43	GTAAGTACCTCCCTGCCTTGTT	1	0.081367
45	AGGTAAGTACCTCCCTGCCTTG	1	0.081367
50	TTCTCAGGTAAGTACCTCCCTG	7	0.569569
51	TTTCTCAGGTAAGTACCTCCCT	5	0.406835
52	CTTTCTCAGGTAAGTACCTCCC	35	2.84784
53	CCTTTCTCAGGTAAGTACCTCC	17	1.38324
54	TCCTTTCTCAGGTAAGTACCTC	25	2.03417
55	CTCCTTTCTCAGGTAAGTACCT	2	0.162734
59	GGGGCTCCTTTCTCAGGTAAGT	1	0.081367
60	CGGGGCTCCTTTCTCAGGTAAG	123	10.0081
61	CCGGGGCTCCTTTCTCAGGTAA	11	0.895037
62	CCCGGGGCTCCTTTCTCAGGTA	5	0.406835
63	GCCCGGGGCTCCTTTCTCAGGT	2	0.162734
65	TGCCCCGGGGCTCCTTTCTCAG	2	0.162734
66	TTGCCCCGGGGCTCCTTTCTCA	9	0.732303
68	AGTTGCCCCGGGGCTCCTTTCT	2	0.162734
70	AGAGTTGCCCCGGGGCTCCTTT	1	0.081367
75	TGAGAAGAGTTGCCCCGGGGCT	4	0.325468
76	CTGAGAAGAGTTGCCCCGGGGC	38	3.09194
78	TTCTGAGAAGAGTTGCCCCGGG	23	1.87144
79	ATTCTGAGAAGAGTTGCCCCGG	10	0.81367
80	GATTCTGAGAAGAGTTGCCCCG	2	0.162734
83	CTGGATTCTGAGAAGAGTTGCC	307	24.9797
84	GCTGGATTCTGAGAAGAGTTGC	1	0.081367
85	CGCTGGATTCTGAGAAGAGTTG	206	16.7616
86	TCGCTGGATTCTGAGAAGAGTT	242	19.6908
87	CTCGCTGGATTCTGAGAAGAGT	464	37.7543
88	TCTCGCTGGATTCTGAGAAGAG	315	25.6306
89	CTCTCGCTGGATTCTGAGAAGA	502	40.8462
90	CCTCTCGCTGGATTCTGAGAAG	456	37.1033
91	GCCTCTCGCTGGATTCTGAGAA	3	0.244101
92	CGCCTCTCGCTGGATTCTGAGA	366	29.7803
93	ACGCCTCTCGCTGGATTCTGAG	203	16.5175
94	CACGCCTCTCGCTGGATTCTGA	191	15.5411
95	CCACGCCTCTCGCTGGATTCTG	622	50.6103
96	TCCACGCCTCTCGCTGGATTCT	1	0.081367
97	CTCCACGCCTCTCGCTGGATTC	1	0.081367
99	CTCTCCACGCCTCTCGCTGGAT	3	0.244101
101	CTCTCTCCACGCCTCTCGCTGG	69	5.61432
102	CCTCTCTCCACGCCTCTCGCTG	9	0.732303
103	CCCTCTCTCCACGCCTCTCGCT	15	1.2205
105	GGCCCTCTCTCCACGCCTCTCG	1	0.081367
106	CGGCCCTCTCTCCACGCCTCTC	18	1.46461
107	GCGGCCCTCTCTCCACGCCTCT	3	0.244101
108	CGCGGCCCTCTCTCCACGCCTC	14	1.13914
109	CCGCGGCCCTCTCTCCACGCCT	9	0.732303
111	CACCGCGGCCCTCTCTCCACGC	47	3.82425
114	GAGCACCGCGGCCCTCTCTCCA	1	0.081367
115	AGAGCACCGCGGCCCTCTCTCC	8	0.650936
116	CAGAGCACCGCGGCCCTCTCTC	43	3.49878
117	CCAGAGCACCGCGGCCCTCTCT	69	5.61432
118	TCCAGAGCACCGCGGCCCTCTC	6	0.488202
119	CTCCAGAGCACCGCGGCCCTCT	33	2.68511
120	ACTCCAGAGCACCGCGGCCCTC	2	0.162734
121	TACTCCAGAGCACCGCGGCCCT	10	0.81367
122	CTACTCCAGAGCACCGCGGCCC	45	3.66151
123	TCTACTCCAGAGCACCGCGGCC	21	1.70871
124	CTCTACTCCAGAGCACCGCGGC	12	0.976404
125	CCTCTACTCCAGAGCACCGCGG	27	2.19691
128	GAGCCTCTACTCCAGAGCACCG	2	0.162734
129	AGAGCCTCTACTCCAGAGCACC	1	0.081367
130	CAGAGCCTCTACTCCAGAGCAC	1	0.081367
134	AAGGCAGAGCCTCTACTCCAGA	5	0.406835
135	GAAGGCAGAGCCTCTACTCCAG	1	0.081367
136	CGAAGGCAGAGCCTCTACTCCA	53	4.31245
137	TCGAAGGCAGAGCCTCTACTCC	34	2.76648
138	TTCGAAGGCAGAGCCTCTACTC	13	1.05777
139	TTTCGAAGGCAGAGCCTCTACT	163	13.2628
140	GTTTCGAAGGCAGAGCCTCTAC	1	0.081367
141	TGTTTCGAAGGCAGAGCCTCTA	57	4.63792
142	GTGTTTCGAAGGCAGAGCCTCT	49	3.98698
143	GGTGTTTCGAAGGCAGAGCCTC	14	1.13914
144	TGGTGTTTCGAAGGCAGAGCCT	48	3.90561
146	GATGGTGTTTCGAAGGCAGAGC	12	0.976404
147	CGATGGTGTTTCGAAGGCAGAG	31	2.52238
148	TCGATGGTGTTTCGAAGGCAGA	7	0.569569
149	ATCGATGGTGTTTCGAAGGCAG	19	1.54597
151	CGATCGATGGTGTTTCGAAGGC	19	1.54597
155	GGGACGATCGATGGTGTTTCGA	1	0.081367
156	AGGGACGATCGATGGTGTTTCG	12	0.976404
157	GAGGGACGATCGATGGTGTTTC	11	0.895037
158	GAAGGGACGATCGATGGTGTTT	10	0.81367
159	AGAAGGGACGATCGATGGTGTT	5	0.406835
160	AAGAAGGGACGATCGATGGTGT	3	0.244101
162	AGAAGAAGGGACGATCGATGGT	9	0.732303
163	AAGAAGAAGGGACGATCGATGG	7	0.569569
164	AAAGAAGAAGGGACGATCGATG	6	0.488202
165	TAAAGAAGAAGGGACGATCGAT	213	17.3312
166	GTAAAGAAGAAGGGACGATCGA	29	2.35964
169	AAGGTAAAGAAGAAGGGACGAT	2	0.162734
170	GAAGGTAAAGAAGAAGGGACGA	5	0.406835
171	AGAAGGTAAAGAAGAAGGGACG	8	0.650936
172	AAGAAGGTAAAGAAGAAGGGAC	2	0.162734
173	GAAGAAGGTAAAGAAGAAGGGA	6	0.488202
174	AGAAGAAGGTAAAGAAGAAGGG	3	0.244101
175	CAGAAGAAGGTAAAGAAGAAGG	67	5.45159
176	CCAGAAGAAGGTAAAGAAGAAG	47	3.82425
179	GAGCCAGAAGAAGGTAAAGAAG	1	0.081367
180	AGAGCCAGAAGAAGGTAAAGAA	1	0.081367
181	AAGAGCCAGAAGAAGGTAAAGA	4	0.325468
182	GAAGAGCCAGAAGAAGGTAAAG	9	0.732303
183	GGAAGAGCCAGAAGAAGGTAAA	1	0.081367
184	CGGAAGAGCCAGAAGAAGGTAA	19	1.54597
185	TCGGAAGAGCCAGAAGAAGGTA	4	0.325468
186	ATCGGAAGAGCCAGAAGAAGGT	1	0.081367
187	CATCGGAAGAGCCAGAAGAAGG	1	0.081367
188	TCATCGGAAGAGCCAGAAGAAG	5	0.406835
190	TCTCATCGGAAGAGCCAGAAGA	1	0.081367
192	CGTCTCATCGGAAGAGCCAGAA	1	0.081367
193	GCGTCTCATCGGAAGAGCCAGA	1	0.081367
194	CGCGTCTCATCGGAAGAGCCAG	11	0.895037
195	TCGCGTCTCATCGGAAGAGCCA	16	1.30187
197	GGTCGCGTCTCATCGGAAGAGC	1	0.081367
198	CGGTCGCGTCTCATCGGAAGAG	107	8.70627
199	CCGGTCGCGTCTCATCGGAAGA	15	1.2205
200	ACCGGTCGCGTCTCATCGGAAG	12	0.976404
201	CACCGGTCGCGTCTCATCGGAA	25	2.03417
202	CCACCGGTCGCGTCTCATCGGA	21	1.70871
204	TGCCACCGGTCGCGTCTCATCG	52	4.23108
205	ATGCCACCGGTCGCGTCTCATC	5	0.406835
207	TGATGCCACCGGTCGCGTCTCA	6	0.488202
209	GGTGATGCCACCGGTCGCGTCT	2	0.162734
212	AGAGGTGATGCCACCGGTCGCG	1	0.081367
214	CGAGAGGTGATGCCACCGGTCG	2	0.162734
215	CCGAGAGGTGATGCCACCGGTC	2	0.162734
217	AACCGAGAGGTGATGCCACCGG	2	0.162734
218	GAACCGAGAGGTGATGCCACCG	2	0.162734
219	CGAACCGAGAGGTGATGCCACC	103	8.3808
220	ACGAACCGAGAGGTGATGCCAC	3	0.244101
224	TGGGACGAACCGAGAGGTGATG	7	0.569569
225	TTGGGACGAACCGAGAGGTGAT	86	6.99756
228	AGGTTGGGACGAACCGAGAGGT	2	0.162734
229	CAGGTTGGGACGAACCGAGAGG	2039	165.907
230	GCAGGTTGGGACGAACCGAGAG	1	0.081367
231	AGCAGGTTGGGACGAACCGAGA	5	0.406835
232	AAGCAGGTTGGGACGAACCGAG	13	1.05777
233	AAAGCAGGTTGGGACGAACCGA	19	1.54597
234	AAAAGCAGGTTGGGACGAACCG	26	2.11554
236	CAAAAAGCAGGTTGGGACGAAC	57	4.63792
238	GACAAAAAGCAGGTTGGGACGA	4	0.325468
239	AGACAAAAAGCAGGTTGGGACG	13	1.05777
240	TAGACAAAAAGCAGGTTGGGAC	17	1.38324
242	GATAGACAAAAAGCAGGTTGGG	1	0.081367
243	AGATAGACAAAAAGCAGGTTGG	5	0.406835
244	CAGATAGACAAAAAGCAGGTTG	8	0.650936
245	TCAGATAGACAAAAAGCAGGTT	11	0.895037
246	CTCAGATAGACAAAAAGCAGGT	41	3.33605
250	GAGGCTCAGATAGACAAAAAGC	3	0.244101
251	AGAGGCTCAGATAGACAAAAAG	9	0.732303
252	CAGAGGCTCAGATAGACAAAAA	22	1.79007
253	GCAGAGGCTCAGATAGACAAAA	2	0.162734
255	CGGCAGAGGCTCAGATAGACAA	14	1.13914
256	GCGGCAGAGGCTCAGATAGACA	2	0.162734
257	CGCGGCAGAGGCTCAGATAGAC	4	0.325468
258	CCGCGGCAGAGGCTCAGATAGA	56	4.55655
259	TCCGCGGCAGAGGCTCAGATAG	30	2.44101
260	ATCCGCGGCAGAGGCTCAGATA	5	0.406835
262	GGATCCGCGGCAGAGGCTCAGA	1	0.081367
263	AGGATCCGCGGCAGAGGCTCAG	1	0.081367
264	GAGGATCCGCGGCAGAGGCTCA	1	0.081367
265	AGAGGATCCGCGGCAGAGGCTC	8	0.650936
269	CAAGAGAGGATCCGCGGCAGAG	9	0.732303
270	TCAAGAGAGGATCCGCGGCAGA	15	1.2205
271	CTCAAGAGAGGATCCGCGGCAG	28	2.27828
276	AGGGGCTCAAGAGAGGATCCGC	2	0.162734
277	GAGGGGCTCAAGAGAGGATCCG	3	0.244101
278	AGAGGGGCTCAAGAGAGGATCC	1	0.081367
279	CAGAGGGGCTCAAGAGAGGATC	28	2.27828
280	CCAGAGGGGCTCAAGAGAGGAT	4	0.325468
281	CCCAGAGGGGCTCAAGAGAGGA	3	0.244101
292	CTCGAGAATTCCCCAGAGGGGC	4	0.325468
295	CAACTCGAGAATTCCCCAGAGG	61	4.96338
