# Supplementary material for: Effects of Host-Adaptive Mutations on Hop Stunt Viroid Pathogenicity and Small RNA Biogenesis
Source: Int J Mol Sci. 2020 Oct 6;21(19):7383. doi: 10.3390/ijms21197383 (PMC7582576; doi:10.3390/ijms21197383)
Supplement: Supplementary file 1 [file ijms-21-07383-s001.zip › Supplementary files/Table S6 Predicted targets of sRNAs of HSVd-h.xlsx]

## Sheet: Targets of 21nt sRNAs
5'-terminal position	RPM*	Sequences of sRNAs (5' to 3')#	Target_Acc.	Expectation	UPE$	Target_start	Target_end	alignment	Target aligned fragment	GenBank Acc.	Target gene Description	Differential expression&
89	0.6	TCTTCTCAGAATCCAGCGAGA	CsaV3_5G023150.1	2	21.014	850	870	:.::: ::::::::::::::.	UUUCGAUGGAUUCUGAGAAGG	LOC101215748	fluoride export protein 2	no
107	0.2	AGAGGCGTGGAGAGAGGGCCG	CsaV3_4G034640.1	2	12.617	352	372	: : :::::::::::::::::	CAGACCUCUCUCCACGCCUCU	LOC101219005	ethylene-responsive transcription factor ERF011	Up-regulated
173	0.2	TCCCTTCTTCTTTACCTTCTC	CsaV3_7G027680.1	1.5	6.387	117	137	::::::: .::::::::::::	GAGAAGGAGAAGAAGAAGGGA	KGN44771.1		--
			CsaV3_7G005860.1	2	3.265	4	24	::::::::.::::::.::::	GAGAAGGUGAAGAAGGAGGGU	KGN43646.1		--
174	0.3	CCCTTCTTCTTTACCTTCTCC	CsaV3_7G005860.1	1	3.265	3	23	:::::::::.::::::.::::	GGAGAAGGUGAAGAAGGAGGG	KGN43646.1		--
175	0.2	CCTTCTTCTTTACCTTCTCCT	CsaV3_4G005460.1	1.5	17.992	374	394	::::::::::::::.:::::	AGGAGAAGGUAAAGGAGAAGC	LOC101216820	dehydrin Rab18	no
			CsaV3_7G005860.1	2	3.265	2	22	:::::::::.::::::.:::	UGGAGAAGGUGAAGAAGGAGG	KGN43646.1		--
			CsaV3_1G041750.1	2	10.404	792	812	:: :::::::::::::::::	AGAAGAAGGUAAAGAAGAAGA	LOC105434521	protein RESTRICTED TEV MOVEMENT 2	no
			CsaV3_1G041760.1	2	6.946	783	803	:: :::::::::::::::::	AGAAGAAGGUAAAGAAGAAGA	LOC101214326	inactive protein RESTRICTED TEV MOVEMENT 2	no
176	2.59	CTTCTTCTTTACCTTCTCCTG	CsaV3_4G005460.1	1.5	18.433	373	393	::::::::::::::.:::::	AAGGAGAAGGUAAAGGAGAAG	LOC101216820	dehydrin Rab18	no
			CsaV3_1G041750.1	2	10.503	791	811	:: :::::::::::::::::	GAGAAGAAGGUAAAGAAGAAG	LOC105434521	protein RESTRICTED TEV MOVEMENT 2	no
			CsaV3_1G041760.1	2	7.086	782	802	:: :::::::::::::::::	GAGAAGAAGGUAAAGAAGAAG	LOC101214326	inactive protein RESTRICTED TEV MOVEMENT 2	no
177	0.3	TTCTTCTTTACCTTCTCCTGG	CsaV3_UNG002050.1	1.5	18.265	691	711	:::: :::::::.::::::::	CCAGAAGAAGGUGAAGAAGAA	LOC101211010	trihelix transcription factor GTL2	Down-regulated
			CsaV3_1G045630.1	1.5	15.884	166	186	:::: :::::::.::::::::	CCAGAAGAAGGUGAAGAAGAA	LOC101214326	inactive protein RESTRICTED TEV MOVEMENT 2	no
199	13.07	TCTTCCGATGAGACGCGACCG	CsaV3_2G017690.1	2	18.705	485	505	::: : :::::::::::::::	CGGACCCGUCUCAUCGGAAGA	LOC101211535	UBP1-associated protein 2A	no
*reads per million
# HSVd-sRNAs containing adaptive mutations (in red) are marked using yellow background.
$ maximum energy to unpair the target site
&based on transcriptome analysis

## Sheet: Targets of 22nt sRNAs
5'-terminal position	RPM*	Sequences of sRNAs (5' to 3')#	Target_Acc.	Expectation	UPE$	Target_start	Target_end	alignment	Target aligned fragment	GenBank Acc.	Target gene Description	Differential expression&
107	0.1	AGAGGCGTGGAGAGAGGGCCGC	CsaV3_4G034640.1	2	12.617	351	372	: : :::::::::::::::::	CCAGACCUCUCUCCACGCCUCU	LOC101219005	ethylene-responsive transcription factor ERF011	Up-regulated
172	0.2	GTCCCTTCTTCTTTACCTTCTC	CsaV3_3G027730.1	2	18.893	991	1012	:::::: .:::::::::::.:	CAGAAGGGGAAGAAGAAGGGGC	LOC105434921	transcription factor ICE1	no
173	0.1	TCCCTTCTTCTTTACCTTCTCC	CsaV3_7G027680.1	1.5	6.387	116	137	::::::: .::::::::::::	UGAGAAGGAGAAGAAGAAGGGA	KGN44771.1		--
			CsaV3_7G005860.1	2	3.265	3	24	:::::::::.::::::.::::	GGAGAAGGUGAAGAAGGAGGGU	KGN43646.1		--
175	0.7	CCTTCTTCTTTACCTTCTCCTG	CsaV3_4G005460.1	1.5	17.992	373	394	::::::::::::::.:::::	AAGGAGAAGGUAAAGGAGAAGC	LOC101216820	dehydrin Rab18	no
			CsaV3_7G005860.1	2	3.265	1	22	:::::::::.::::::.:::	AUGGAGAAGGUGAAGAAGGAGG	KGN43646.1		--
			CsaV3_1G041750.1	2	10.404	791	812	:: :::::::::::::::::	GAGAAGAAGGUAAAGAAGAAGA	LOC105434521	protein RESTRICTED TEV MOVEMENT 2	no
			CsaV3_1G041760.1	2	6.946	782	803	:: :::::::::::::::::	GAGAAGAAGGUAAAGAAGAAGA	LOC101214326	inactive protein RESTRICTED TEV MOVEMENT 2	no
176	0.3	CTTCTTCTTTACCTTCTCCTGG	CsaV3_4G005460.1	1.5	18.433	372	393	::::::::::::::.:::::	GAAGGAGAAGGUAAAGGAGAAG	LOC101216820	dehydrin Rab18	no
			CsaV3_1G041750.1	2	10.503	790	811	:: :::::::::::::::::	AGAGAAGAAGGUAAAGAAGAAG	LOC105434521	protein RESTRICTED TEV MOVEMENT 2	no
			CsaV3_1G041760.1	2	7.086	781	802	:: :::::::::::::::::	AGAGAAGAAGGUAAAGAAGAAG	LOC101214326	inactive protein RESTRICTED TEV MOVEMENT 2	no
177	0.3	TTCTTCTTTACCTTCTCCTGGC	CsaV3_UNG002050.1	1.5	18.265	690	711	:::: :::::::.::::::::	ACCAGAAGAAGGUGAAGAAGAA	LOC101211010	trihelix transcription factor GTL2	Down-regulated
			CsaV3_1G045630.1	1.5	15.884	165	186	:::: :::::::.::::::::	ACCAGAAGAAGGUGAAGAAGAA	LOC101214326	inactive protein RESTRICTED TEV MOVEMENT 2	no
199	3.29	TCTTCCGATGAGACGCGACCGG	CsaV3_2G017690.1	2	18.705	484	505	::: : :::::::::::::::	GCGGACCCGUCUCAUCGGAAGA	LOC101211535	UBP1-associated protein 2A	no
*reads per million											--
# HSVd-sRNAs containing adaptive mutations (in red) are marked using yellow background.
$ maximum energy to unpair the target site
&based on transcriptome analysis

## Sheet: Targets of -21nt sRNAs
5'-terminal position	RPM*	Sequences of sRNAs (5' to 3')#	Target_Acc.	Expectation	UPE$	Target_start	Target_end	alignment	Target aligned fragment	GenBank Acc.	Target gene Description	Differential expression&
24	1.6	TTTTTTCTTTGCTTGCCTTTT	CsaV3_1G033700.1	2	11.604	44	64	:::::::::::.:.:::.:.:	AAAAGGCAAGCGAGGAAGAGA	LOC101220321	transcription factor MYB24	--
			CsaV3_7G034930.1	2	16.4	55	75	:::::: ::::.::::::.::	AAAAGGAAAGCGAAGAAAGAA	LOC101208393	anoctamin-like protein At1g73020	no
			CsaV3_UNG208100.1	2	18.625	73	93	:.::: :::::::::::.:::	AGAAGUCAAGCAAAGAAGAAA	Unknown		--
114	0.2	AGCACCGCGGCCCTCTCTCCA	CsaV3_6G013490.1	1.5	17.736	847	867	:::::::.:::.::.::::::	UGGAGAGGGGGUCGUGGUGCU	LOC101203472	glyceraldehyde-3-phosphate dehydrogenase GAPCP2	no
173	0.2	GAGAAGGTAAAGAAGAAGGGA	CsaV3_7G003440.1	2	5.39	91	111	:::::::::::::::: ::::	UCCCUUCUUCUUUACCGUCUC	LOC101206056	cellulose synthase-like protein H1	Down-regulated
174	0.2	GGAGAAGGTAAAGAAGAAGGG	CsaV3_3G037310.1	1.5	13.24	165	185	:.:::::::::::..::::::	CUCUUCUUCUUUAUUUUCUCC	LOC101204318	uncharacterized	no
			CsaV3_7G003440.1	2	5.437	92	112	::::::::::::::: :::::	CCCUUCUUCUUUACCGUCUCC	LOC101206056	cellulose synthase-like protein H1	Down-regulated
175	0.1	AGGAGAAGGTAAAGAAGAAGG	CsaV3_3G037310.1	1.5	12.748	166	186	.:::::::::::..:::::::	UCUUCUUCUUUAUUUUCUCCU	LOC101204318	uncharacterized	no
			CsaV3_7G003440.1	2	5.874	93	113	:::::::::::::: ::::::	CCUUCUUCUUUACCGUCUCCU	LOC101206056	cellulose synthase-like protein H1	Down-regulated
176	8.88	CAGGAGAAGGTAAAGAAGAAG	CsaV3_3G037310.1	2	12.767	167	187	:::::::::::..:::::::	CUUCUUCUUUAUUUUCUCCUC	LOC101204318	uncharacterized	no
177	1.3	CCAGGAGAAGGTAAAGAAGAA	CsaV3_5G034580.1	2	19.49	280	300	:::::::::..:::.::.:::	UUCUUCUUUGUCUUUUCUUGG	LOC101216289	hypothetical protein	Down-regulated
183	0.2	GAAGAGCCAGGAGAAGGTAAA	CsaV3_6G002970.1	2	6.394	247	267	:: :::::::..:::::::::	UUGACCUUCUUUUGGCUCUUC	LOC105435981	uncharacterized	--
*reads per million
# HSVd-sRNAs containing adaptive mutations (in red) are marked using yellow background.
$ maximum energy to unpair the target site
&based on transcriptome analysis

## Sheet: Targets of -22nt sRNAs
5'-terminal position	RPM*	Sequences of sRNAs (5' to 3')#	Target_Acc.	Expectation	UPE$	Target_start	Target_end	alignment	Target aligned fragment	GenBank Acc.	Target gene Description	Differential expression&
23	1.3	TTTTTTCTTTGCTTGCCTTTTG	CsaV3_1G033700.1	2	11.604	43	64	:::::::::::.:.:::.:.:	AAAAAGGCAAGCGAGGAAGAGA	LOC101220321	transcription factor MYB24	--
			CsaV3_UNG208100.1	2	18.625	72	93	.:.::: :::::::::::.:::	UAGAAGUCAAGCAAAGAAGAAA	Unknown		--
			CsaV3_7G034930.1	2	16.4	54	75	:::::: ::::.::::::.::	GAAAAGGAAAGCGAAGAAAGAA	LOC101208393	anoctamin-like protein At1g73020	no
53	2	CCTTTCTCAGGTAAGTACCTCC	CsaV3_4G003470.1	2	17.552	2828	2849	::::::.::.:.:::::.:::	UGAGGUAUUUGCUUGAGAGAGG	LOC101217545	probably inactive leucine-rich repeat receptor-like protein kinase	no
113	0.1	AGCACCGCGGCCCTCTCTCCAC	CsaV3_6G013490.1	1.5	17.736	846	867	:::::::.:::.::.::::::	UUGGAGAGGGGGUCGUGGUGCU	LOC101203472	glyceraldehyde-3-phosphate dehydrogenase GAPCP2	no
174	0.1	AGGAGAAGGTAAAGAAGAAGGG	CsaV3_3G037310.1	1.5	12.748	165	186	:.:::::::::::..:::::::	CUCUUCUUCUUUAUUUUCUCCU	LOC101204318	uncharacterized	no
			CsaV3_7G003440.1	2	5.874	92	113	::::::::::::::: ::::::	CCCUUCUUCUUUACCGUCUCCU	LOC101206056	cellulose synthase-like protein H1	Down-regulated
175	4.09	CAGGAGAAGGTAAAGAAGAAGG	CsaV3_3G037310.1	2	12.767	166	187	.:::::::::::..:::::::	UCUUCUUCUUUAUUUUCUCCUC	LOC101204318	uncharacterized	no
176	8.48	CCAGGAGAAGGTAAAGAAGAAG	CsaV3_5G034580.1	2	19.49	279	300	.:::::::::..:::.::.:::	UUUCUUCUUUGUCUUUUCUUGG	LOC101216289	hypothetical protein	Down-regulated
182	0.5	GAAGAGCCAGGAGAAGGTAAAG	CsaV3_6G002970.1	2	6.394	246	267	:: :::::::..:::::::::	AUUGACCUUCUUUUGGCUCUUC	LOC105435981	uncharacterized	no
*reads per million
# HSVd-sRNAs containing adaptive mutations (in red) are marked using yellow background.
$ maximum energy to unpair the target site
&based on transcriptome analysis
